# Supplementary material for: Regiodivergent (3 + 2) annulation reactions of oxyallyl cations
Source: Chem Sci. 2023 Apr 24;14(19):5196–203. doi: 10.1039/d2sc06999g (PMC10189855; doi:10.1039/d2sc06999g)
Supplement: SC-014-D2SC06999G-s002 [file SC-014-D2SC06999G-s002.cif]

# Electronic Supplementary Material (ESI) for Chemical Science.
# This journal is © The Royal Society of Chemistry 2023

####################################################################### 
# 
# This file contains crystal structure data downloaded from the 
# Cambridge Structural Database (CSD) hosted by the Cambridge 
# Crystallographic Data Centre (CCDC).
# 
# Full information about CCDC data access policies and citation 
# guidelines are available at http://www.ccdc.cam.ac.uk/access/V1 
# 
# Audit and citation data items may have been added by the CCDC. 
# Please retain this information to preserve the provenance of 
# this file and to allow appropriate attribution of the data. 
# 
#######################################################################

data_jw722a
_database_code_depnum_ccdc_archive 'CCDC 2232201'
loop_
_audit_author_name
_audit_author_address
'Richard J. Staples'
;Michigan State University
United States of America
;
_audit_update_record             
;
2022-12-21 deposited with the CCDC.	2023-04-24 downloaded from the CCDC.
;
_audit_creation_date             2022-07-05
_audit_creation_method           
;
Olex2 1.5
(compiled 2022.04.07 svn.rca3783a0 for OlexSys, GUI svn.r6498)
;
_shelx_SHELXL_version_number     2018/3
loop_
_audit_author_email
''
staples@chemistry.msu.edu
_chemical_name_common            ?
_chemical_name_systematic        ?
_chemical_formula_moiety         'C16 H19 N O'
_chemical_formula_sum            'C16 H19 N O'
_chemical_formula_weight         241.32
_chemical_melting_point          ?
_chemical_oxdiff_formula         C16H19NO
_chemical_oxdiff_usercomment     ZTP-3-143-major
loop_
_atom_type_symbol
_atom_type_description
_atom_type_scat_dispersion_real
_atom_type_scat_dispersion_imag
_atom_type_scat_source
C C 0.0181 0.0091 'International Tables Vol C Tables 4.2.6.8 and 6.1.1.4'
H H 0.0000 0.0000 'International Tables Vol C Tables 4.2.6.8 and 6.1.1.4'
N N 0.0311 0.0180 'International Tables Vol C Tables 4.2.6.8 and 6.1.1.4'
O O 0.0492 0.0322 'International Tables Vol C Tables 4.2.6.8 and 6.1.1.4'

_shelx_space_group_comment       
;
The symmetry employed for this shelxl refinement is uniquely defined
by the following loop, which should always be used as a source of
symmetry information in preference to the above space-group names.
They are only intended as comments.
;
_space_group_crystal_system      monoclinic
_space_group_IT_number           14
_space_group_name_H-M_alt        'P 1 21/n 1'
_space_group_name_Hall           '-P 2yn'
loop_
_space_group_symop_operation_xyz
'x, y, z'
'-x+1/2, y+1/2, -z+1/2'
'-x, -y, -z'
'x-1/2, -y-1/2, z-1/2'

_cell_length_a                   11.82272(18)
_cell_length_b                   8.08217(10)
_cell_length_c                   14.6182(2)
_cell_angle_alpha                90
_cell_angle_beta                 111.1442(18)
_cell_angle_gamma                90
_cell_volume                     1302.78(4)
_cell_formula_units_Z            4
_cell_measurement_reflns_used    10444
_cell_measurement_temperature    100.00(10)
_cell_measurement_theta_max      79.7150
_cell_measurement_theta_min      4.1360
_shelx_estimated_absorpt_T_max   0.922
_shelx_estimated_absorpt_T_min   0.887
_exptl_absorpt_coefficient_mu    0.592
_exptl_absorpt_correction_T_max  1.000
_exptl_absorpt_correction_T_min  0.608
_exptl_absorpt_correction_type   gaussian
_exptl_absorpt_process_details   
;
CrysAlisPro 1.171.42.60a (Rigaku Oxford Diffraction, 2022)
Numerical absorption correction based on gaussian integration over
a multifaceted crystal model
Empirical absorption correction using spherical harmonics,
implemented in SCALE3 ABSPACK scaling algorithm.
;
_exptl_absorpt_special_details   ?
_exptl_crystal_colour            colourless
_exptl_crystal_colour_primary    colourless
_exptl_crystal_density_diffrn    1.230
_exptl_crystal_density_meas      ?
_exptl_crystal_density_method    ?
_exptl_crystal_description       irregular
_exptl_crystal_F_000             520
loop_
_exptl_crystal_face_index_h
_exptl_crystal_face_index_k
_exptl_crystal_face_index_l
_exptl_crystal_face_perp_dist
0 1 0 0.0702
0 -1 0 0.0702
1 0 -1 0.0922
-1 0 1 0.1178
-6 -4 3 0.1077
-1 0 -1 0.1088
1 0 1 0.0478
0 0 -9 0.0860
-1 1 9 0.0690
3 -3 5 0.0591
-4 4 0 0.1121
2 1 -9 0.0758
-3 1 9 0.0822
-7 -2 1 0.0878

_exptl_crystal_recrystallization_method 'used as received'
_exptl_crystal_size_max          0.208
_exptl_crystal_size_mid          0.157
_exptl_crystal_size_min          0.14
loop_
_exptl_oxdiff_crystal_face_indexfrac_h
_exptl_oxdiff_crystal_face_indexfrac_k
_exptl_oxdiff_crystal_face_indexfrac_l
_exptl_oxdiff_crystal_face_x
_exptl_oxdiff_crystal_face_y
_exptl_oxdiff_crystal_face_z
-0.0023 1.0003 0.0021 -0.0718 0.1023 -0.1441
0.0023 -1.0003 -0.0021 0.0718 -0.1023 0.1441
0.9998 -0.0002 -1.0019 -0.0984 0.0567 0.0896
-1.0008 -0.0003 1.0005 0.0986 -0.0566 -0.0895
-5.6278 -3.5590 2.9369 0.8925 -0.4260 0.1497
-1.0001 -0.0005 -0.9989 0.1596 0.1339 0.0155
1.0001 0.0005 0.9989 -0.1596 -0.1339 -0.0155
-0.1332 -0.1136 -8.7896 0.2940 0.8309 0.4727
-0.7048 1.0094 8.9625 -0.2557 -0.7232 -0.6416
3.1714 -3.2401 4.5149 -0.3141 -0.8847 0.3463
-4.0498 4.2994 -0.1876 0.2189 0.6150 -0.7583
2.2283 0.9451 -9.3146 -0.0708 0.8977 0.4353
-3.1636 0.9869 9.3026 0.0528 -0.6626 -0.7471
-7.0495 -1.7524 1.2607 0.9972 -0.0263 -0.0747

_exptl_special_details           
;
Data was collected using a Rigaku Synergy S Diffractometer diffractometer equipped 
with an Oxford 800 low-temperature apparatus.  A suitable 
crystal was chosen and mounted on a nylon loop using Paratone oil.  Data  were 
measured based on the Pre-Experiment plugin of CrysAlisPro software.  Cell 
parameters were retrieved using CrysAlisPro software and data reduction was 
performed using the intergration software inside the CrysAlisPro which 
corrects for Lp.  The structure was solved by the direct method using the 
SHELXT program and refined by least squares method on F2, SHELXL,
 incorporated in OLEX2. 
;
_exptl_transmission_factor_max   ?
_exptl_transmission_factor_min   ?
_diffrn_reflns_av_R_equivalents  0.0319
_diffrn_reflns_av_unetI/netI     0.0211
_diffrn_reflns_Laue_measured_fraction_full 1.000
_diffrn_reflns_Laue_measured_fraction_max 0.987
_diffrn_reflns_limit_h_max       14
_diffrn_reflns_limit_h_min       -15
_diffrn_reflns_limit_k_max       9
_diffrn_reflns_limit_k_min       -10
_diffrn_reflns_limit_l_max       17
_diffrn_reflns_limit_l_min       -18
_diffrn_reflns_number            17052
_diffrn_reflns_point_group_measured_fraction_full 1.000
_diffrn_reflns_point_group_measured_fraction_max 0.987
_diffrn_reflns_theta_full        67.684
_diffrn_reflns_theta_max         80.158
_diffrn_reflns_theta_min         4.148
_diffrn_ambient_environment      N~2~
_diffrn_ambient_temperature      100.00(10)
_diffrn_detector                 'Hybrid Pixel Array Detector'
_diffrn_detector_area_resol_mean 10.0000
_diffrn_detector_type            HyPix
_diffrn_measured_fraction_theta_full 1.000
_diffrn_measured_fraction_theta_max 0.987
_diffrn_measurement_details      
;
List of Runs (angles in degrees, time in seconds):

  # Type    Start    End  Width  t~exp~   \w     \q     \k     \f   Frames
#--------------------------------------------------------------------------
  1  \w    -62.00  25.00   0.50    0.05    --  -47.62  54.00-163.00  174
  2  \w    -60.00 -21.00   0.50    0.10    --  -91.75  54.00-163.00   78
  3  \w    -80.00 -32.00   0.50    0.05    --  -47.62 125.00 -30.00   96
  4  \w    -50.00 -22.00   0.50    0.10    --  -91.75  45.00  30.00   56
  5  \w    -23.00  27.00   0.50    0.05    --  -47.62  19.00 -30.00  100
  6  \w     42.00  99.00   0.50    0.10    --  113.25 -94.00 -30.00  114
  7  \w     42.00  85.00   0.50    0.10    --  113.25 -94.00-180.00   86
  8  \w     58.00  94.00   0.50    0.10    --  113.25 -77.00-180.00   72
  9  \w     65.00  90.00   0.50    0.10    --  113.25 -77.00-150.00   50
 10  \w     46.00  90.00   0.50    0.10    --  113.25 -77.00   0.00   88
 11  \w     42.00  67.00   0.50    0.10    --  113.25 -61.00 -60.00   50
 12  \w     42.00  67.00   0.50    0.10    --  113.25 -61.00 -90.00   50
 13  \w     42.00  67.00   0.50    0.10    --  113.25 -61.00   0.00   50
 14  \w     43.00  69.00   0.50    0.10    --  113.25 -61.00  60.00   52
 15  \w     43.00  98.00   0.50    0.10    --  113.25 -77.00  90.00  110
 16  \w     49.00  90.00   0.50    0.10    --  113.25-125.00 150.00   82
 17  \w     58.00 105.00   0.50    0.10    --  113.25 -77.00 120.00   94
 18  \w     60.00  86.00   0.50    0.05    --   47.62  19.00   0.00   52
 19  \w    133.00 175.00   0.50    0.10    --  113.25  61.00 -90.00   84
 20  \w    129.00 155.00   0.50    0.10    --  113.25  61.00   0.00   52
 21  \w    130.00 174.00   0.50    0.10    --  113.25  61.00  60.00   88
 22  \w    144.00 171.00   0.50    0.10    --  113.25  61.00  90.00   54
 23  \w    149.00 176.00   0.50    0.10    --  113.25  61.00 150.00   54
 24  \w    101.00 148.00   0.50    0.10    --  113.25  30.00   0.00   94
 25  \w    129.00 177.00   0.50    0.10    --  113.25  30.00 120.00   96
 26  \w    103.00 146.00   0.50    0.10    --  113.25  30.00 -60.00   86
 27  \w    122.00 175.00   0.50    0.10    --  113.25  45.00-120.00  106
 28  \w     99.00 178.00   0.50    0.10    --  113.25  54.00-163.00  158
 29  \w     84.00 109.00   0.50    0.05    --   47.62  54.00-163.00   50
 30  \w    118.00 148.00   0.50    0.10    --  113.25  30.00 -90.00   60
 31  \w    150.00 175.00   0.50    0.10    --  113.25  30.00 -30.00   50
 32  \w    101.00 148.00   0.50    0.10    --  113.25  30.00 -30.00   94
 33  \w    101.00 132.00   0.50    0.10    --  113.25  30.00  30.00   62
 34  \w    151.00 178.00   0.50    0.10    --  113.25  30.00  30.00   54
 35  \w    140.00 176.00   0.50    0.10    --  113.25  30.00  90.00   72
 36  \w    102.00 127.00   0.50    0.10    --  113.25  30.00  90.00   50
 37  \w     10.00  36.00   0.50    0.05    --   47.62 -54.00  53.00   52
 38  \w   -119.00 -36.00   0.50    0.05    --  -47.62 -54.00  53.00  166
 39  \w   -144.00-119.00   0.50    0.10    --  -91.75 -54.00  53.00   50
 40  \w   -163.00-138.00   0.50    0.10    --  -91.75 -30.00   0.00   50
 41  \w   -117.00 -88.00   0.50    0.10    --  -91.75 -30.00 -60.00   58
 42  \w   -104.00 -79.00   0.50    0.10    --  -91.75 -29.00 -56.97   50
 43  \w   -105.00 -79.00   0.50    0.10    --  -91.75 -29.00-132.94   52
 44  \w   -108.00 -79.00   0.50    0.10    --  -91.75 -27.00-101.37   58
 45  \w   -115.00 -79.00   0.50    0.10    --  -91.75 -29.00-120.62   72
 46  \w   -108.00 -82.00   0.50    0.10    --  -91.75 -25.00-113.55   52
 47  \w   -108.00 -79.00   0.50    0.10    --  -91.75 -27.00 -83.57   58
 48  \w   -103.00 -78.00   0.50    0.10    --  -91.75 -20.00 -63.23   50
 49  \w    -85.00 -35.00   0.50    0.05    --  -47.62 -19.00 -90.00  100
 50  \w    115.00 143.00   0.50    0.10    --  113.25 125.00 -90.00   56
 51  \w    120.00 152.00   0.50    0.10    --  113.25 125.00-120.00   64
;
_diffrn_measurement_device       'four-circle diffractometer'
_diffrn_measurement_device_type  'XtaLAB Synergy, Dualflex, HyPix'
_diffrn_measurement_method       '\w scans'
_diffrn_orient_matrix_type       
'CrysAlisPro convention (1999,Acta A55,543-557)'
_diffrn_orient_matrix_UB_11      -0.1290381000
_diffrn_orient_matrix_UB_12      -0.0719649000
_diffrn_orient_matrix_UB_13      -0.0305685000
_diffrn_orient_matrix_UB_21      -0.0387575000
_diffrn_orient_matrix_UB_22      0.1023765000
_diffrn_orient_matrix_UB_23      -0.0952645000
_diffrn_orient_matrix_UB_31      0.0369707000
_diffrn_orient_matrix_UB_32      -0.1438290000
_diffrn_orient_matrix_UB_33      -0.0524822000
_diffrn_radiation_monochromator  mirror
_diffrn_radiation_probe          x-ray
_diffrn_radiation_type           'Cu K\a'
_diffrn_radiation_wavelength     1.54184
_diffrn_source                   'micro-focus sealed X-ray tube'
_diffrn_source_current           1
_diffrn_source_type              'PhotonJet (Cu) X-ray Source'
_diffrn_source_voltage           50
_reflns_Friedel_coverage         0.000
_reflns_Friedel_fraction_full    .
_reflns_Friedel_fraction_max     .
_reflns_number_gt                2620
_reflns_number_total             2813
_reflns_special_details          
;
 Reflections were merged by SHELXL according to the crystal
 class for the calculation of statistics and refinement.
 
 _reflns_Friedel_fraction is defined as the number of unique
 Friedel pairs measured divided by the number that would be
 possible theoretically, ignoring centric projections and
 systematic absences.
;
_reflns_threshold_expression     'I > 2\s(I)'
_computing_cell_refinement       'CrysAlisPro 1.171.42.60a (Rigaku OD, 2022)'
_computing_data_collection       'CrysAlisPro 1.171.42.60a (Rigaku OD, 2022)'
_computing_data_reduction        'CrysAlisPro 1.171.42.60a (Rigaku OD, 2022)'
_computing_molecular_graphics    'Olex2 1.5 (Dolomanov et al., 2009)'
_computing_publication_material  'Olex2 1.5 (Dolomanov et al., 2009)'
_computing_structure_refinement  'SHELXL 2018/3 (Sheldrick, 2015)'
_computing_structure_solution    'SHELXT  (Sheldrick, 2015)'
_refine_diff_density_max         0.225
_refine_diff_density_min         -0.310
_refine_diff_density_rms         0.068
_refine_ls_extinction_coef       .
_refine_ls_extinction_method     none
_refine_ls_goodness_of_fit_ref   1.084
_refine_ls_hydrogen_treatment    constr
_refine_ls_matrix_type           full
_refine_ls_number_parameters     166
_refine_ls_number_reflns         2813
_refine_ls_number_restraints     0
_refine_ls_R_factor_all          0.0419
_refine_ls_R_factor_gt           0.0401
_refine_ls_restrained_S_all      1.084
_refine_ls_shift/su_max          0.001
_refine_ls_shift/su_mean         0.000
_refine_ls_structure_factor_coef Fsqd
_refine_ls_weighting_details     
'w=1/[\s^2^(Fo^2^)+(0.0549P)^2^+0.3649P] where P=(Fo^2^+2Fc^2^)/3'
_refine_ls_weighting_scheme      calc
_refine_ls_wR_factor_gt          0.1035
_refine_ls_wR_factor_ref         0.1052
_refine_special_details          
;
The structure was refined by Least Squares SHELXL incorporated 
in Olex2 software program. All non-hydrogen atoms were refined anisotropically. 
Hydrogen atom positions were calculated geometrically and refined using the 
riding model, except for the hydrogen atom on the non-carbon atom(s) which were found 
by difference Fourier methods and refined isotropically when data permits.
;
_olex2_refinement_description    
;
1. Fixed Uiso
 At 1.2 times of:
  All C(H) groups, All C(H,H) groups
 At 1.5 times of:
  All C(H,H,H) groups
2.a Ternary CH refined with riding coordinates:
 C1(H1), C4(H4)
2.b Secondary CH2 refined with riding coordinates:
 C13(H13A,H13B), C14(H14A,H14B)
2.c Aromatic/amide H refined with riding coordinates:
 C7(H7), C8(H8), C9(H9), C10(H10)
2.d Idealised Me refined as rotating group:
 C16(H16A,H16B,H16C), C17(H17A,H17B,H17C), C18(H18A,H18B,H18C)
;
_atom_sites_solution_hydrogens   geom
_atom_sites_solution_primary     dual
_atom_sites_solution_secondary   ?
loop_
_atom_site_label
_atom_site_type_symbol
_atom_site_fract_x
_atom_site_fract_y
_atom_site_fract_z
_atom_site_U_iso_or_equiv
_atom_site_adp_type
_atom_site_occupancy
_atom_site_site_symmetry_order
_atom_site_calc_flag
_atom_site_refinement_flags_posn
_atom_site_refinement_flags_adp
_atom_site_refinement_flags_occupancy
_atom_site_disorder_assembly
_atom_site_disorder_group
O1 O 0.93262(7) 0.23133(10) 0.86614(6) 0.0268(2) Uani 1 1 d . . . . .
N1 N 0.60226(7) 0.28289(11) 0.97597(6) 0.0189(2) Uani 1 1 d . . . . .
C1 C 0.68552(9) 0.22359(12) 0.92933(7) 0.0178(2) Uani 1 1 d . . . . .
H1 H 0.639433 0.163250 0.867323 0.021 Uiso 1 1 calc R U . . .
C2 C 0.76711(10) 0.35899(13) 0.90912(7) 0.0213(2) Uani 1 1 d . . . . .
C3 C 0.87916(9) 0.25201(13) 0.92167(7) 0.0193(2) Uani 1 1 d . . . . .
C4 C 0.90233(9) 0.18503(12) 1.02436(7) 0.0171(2) Uani 1 1 d . . . . .
H4 H 0.973941 0.109883 1.051206 0.021 Uiso 1 1 calc R U . . .
C5 C 0.77689(8) 0.10252(12) 1.00474(7) 0.0155(2) Uani 1 1 d . . . . .
C6 C 0.73149(8) 0.10282(12) 1.08890(7) 0.0159(2) Uani 1 1 d . . . . .
C7 C 0.77487(9) 0.01816(13) 1.17679(7) 0.0196(2) Uani 1 1 d . . . . .
H7 H 0.846237 -0.047168 1.193031 0.024 Uiso 1 1 calc R U . . .
C8 C 0.71244(10) 0.02979(14) 1.24158(7) 0.0233(2) Uani 1 1 d . . . . .
H8 H 0.741865 -0.026866 1.302603 0.028 Uiso 1 1 calc R U . . .
C9 C 0.60769(10) 0.12387(13) 1.21686(8) 0.0231(2) Uani 1 1 d . . . . .
H9 H 0.565245 0.129485 1.260945 0.028 Uiso 1 1 calc R U . . .
C10 C 0.56328(9) 0.21069(13) 1.12831(8) 0.0206(2) Uani 1 1 d . . . . .
H10 H 0.491339 0.274866 1.111775 0.025 Uiso 1 1 calc R U . . .
C11 C 0.62711(9) 0.20076(12) 1.06492(7) 0.0169(2) Uani 1 1 d . . . . .
C13 C 0.82123(10) 0.46600(13) 1.00242(8) 0.0234(2) Uani 1 1 d . . . . .
H13A H 0.756749 0.504822 1.025555 0.028 Uiso 1 1 calc R U . . .
H13B H 0.864044 0.563381 0.989514 0.028 Uiso 1 1 calc R U . . .
C14 C 0.91166(9) 0.34945(13) 1.07980(7) 0.0208(2) Uani 1 1 d . . . . .
H14A H 0.995239 0.393984 1.101772 0.025 Uiso 1 1 calc R U . . .
H14B H 0.887729 0.334885 1.137590 0.025 Uiso 1 1 calc R U . . .
C16 C 0.71288(12) 0.45198(17) 0.81356(9) 0.0348(3) Uani 1 1 d . . . . .
H16A H 0.647723 0.524198 0.816556 0.052 Uiso 1 1 calc R U . . .
H16B H 0.679916 0.372975 0.759580 0.052 Uiso 1 1 calc R U . . .
H16C H 0.775820 0.519100 0.802541 0.052 Uiso 1 1 calc R U . . .
C17 C 0.47699(9) 0.31526(14) 0.91374(8) 0.0253(2) Uani 1 1 d . . . . .
H17A H 0.433108 0.210252 0.895646 0.038 Uiso 1 1 calc R U . . .
H17B H 0.475034 0.373157 0.854281 0.038 Uiso 1 1 calc R U . . .
H17C H 0.438453 0.384178 0.949375 0.038 Uiso 1 1 calc R U . . .
C18 C 0.77499(10) -0.07181(13) 0.96346(8) 0.0217(2) Uani 1 1 d . . . . .
H18A H 0.832410 -0.142237 1.013411 0.033 Uiso 1 1 calc R U . . .
H18B H 0.798191 -0.066743 0.905569 0.033 Uiso 1 1 calc R U . . .
H18C H 0.693168 -0.118131 0.944943 0.033 Uiso 1 1 calc R U . . .

loop_
_atom_site_aniso_label
_atom_site_aniso_U_11
_atom_site_aniso_U_22
_atom_site_aniso_U_33
_atom_site_aniso_U_23
_atom_site_aniso_U_13
_atom_site_aniso_U_12
O1 0.0300(4) 0.0320(4) 0.0257(4) -0.0043(3) 0.0189(3) -0.0036(3)
N1 0.0152(4) 0.0223(4) 0.0195(4) 0.0023(3) 0.0068(3) 0.0027(3)
C1 0.0178(5) 0.0200(5) 0.0156(4) -0.0003(3) 0.0061(4) 0.0012(4)
C2 0.0252(5) 0.0211(5) 0.0213(5) 0.0043(4) 0.0128(4) 0.0022(4)
C3 0.0220(5) 0.0182(5) 0.0206(5) -0.0029(4) 0.0113(4) -0.0046(4)
C4 0.0161(4) 0.0184(5) 0.0189(5) -0.0017(4) 0.0088(4) -0.0008(3)
C5 0.0155(4) 0.0155(4) 0.0162(4) -0.0006(3) 0.0067(3) -0.0007(3)
C6 0.0150(4) 0.0165(4) 0.0171(4) -0.0017(3) 0.0069(4) -0.0031(3)
C7 0.0179(5) 0.0204(5) 0.0202(5) 0.0017(4) 0.0065(4) -0.0021(4)
C8 0.0254(5) 0.0270(5) 0.0179(5) 0.0015(4) 0.0082(4) -0.0076(4)
C9 0.0258(5) 0.0257(5) 0.0235(5) -0.0057(4) 0.0157(4) -0.0094(4)
C10 0.0175(5) 0.0205(5) 0.0267(5) -0.0050(4) 0.0116(4) -0.0033(4)
C11 0.0158(4) 0.0165(4) 0.0182(5) -0.0021(3) 0.0061(4) -0.0030(3)
C13 0.0277(5) 0.0162(5) 0.0325(6) -0.0019(4) 0.0183(5) -0.0023(4)
C14 0.0221(5) 0.0209(5) 0.0230(5) -0.0063(4) 0.0123(4) -0.0064(4)
C16 0.0395(7) 0.0383(7) 0.0307(6) 0.0163(5) 0.0176(5) 0.0071(5)
C17 0.0173(5) 0.0279(6) 0.0269(5) 0.0010(4) 0.0031(4) 0.0038(4)
C18 0.0232(5) 0.0177(5) 0.0265(5) -0.0046(4) 0.0115(4) -0.0017(4)

_geom_special_details            
;
 All esds (except the esd in the dihedral angle between two l.s. planes)
 are estimated using the full covariance matrix.  The cell esds are taken
 into account individually in the estimation of esds in distances, angles
 and torsion angles; correlations between esds in cell parameters are only
 used when they are defined by crystal symmetry.  An approximate (isotropic)
 treatment of cell esds is used for estimating esds involving l.s. planes.
;
loop_
_geom_bond_atom_site_label_1
_geom_bond_atom_site_label_2
_geom_bond_distance
_geom_bond_site_symmetry_2
_geom_bond_publ_flag
O1 C3 1.2068(12) . ?
N1 C1 1.4655(12) . ?
N1 C11 1.3936(13) . ?
N1 C17 1.4552(13) . ?
C1 H1 1.0000 . ?
C1 C2 1.5559(14) . ?
C1 C5 1.5750(13) . ?
C2 C3 1.5365(14) . ?
C2 C13 1.5453(15) . ?
C2 C16 1.5103(14) . ?
C3 C4 1.5248(13) . ?
C4 H4 1.0000 . ?
C4 C5 1.5554(13) . ?
C4 C14 1.5396(13) . ?
C5 C6 1.5092(12) . ?
C5 C18 1.5298(13) . ?
C6 C7 1.3808(13) . ?
C6 C11 1.4001(13) . ?
C7 H7 0.9500 . ?
C7 C8 1.3983(14) . ?
C8 H8 0.9500 . ?
C8 C9 1.3855(16) . ?
C9 H9 0.9500 . ?
C9 C10 1.3976(15) . ?
C10 H10 0.9500 . ?
C10 C11 1.3926(13) . ?
C13 H13A 0.9900 . ?
C13 H13B 0.9900 . ?
C13 C14 1.5612(15) . ?
C14 H14A 0.9900 . ?
C14 H14B 0.9900 . ?
C16 H16A 0.9800 . ?
C16 H16B 0.9800 . ?
C16 H16C 0.9800 . ?
C17 H17A 0.9800 . ?
C17 H17B 0.9800 . ?
C17 H17C 0.9800 . ?
C18 H18A 0.9800 . ?
C18 H18B 0.9800 . ?
C18 H18C 0.9800 . ?

loop_
_geom_angle_atom_site_label_1
_geom_angle_atom_site_label_2
_geom_angle_atom_site_label_3
_geom_angle
_geom_angle_site_symmetry_1
_geom_angle_site_symmetry_3
_geom_angle_publ_flag
C11 N1 C1 109.11(8) . . ?
C11 N1 C17 119.57(8) . . ?
C17 N1 C1 118.10(8) . . ?
N1 C1 H1 110.1 . . ?
N1 C1 C2 115.14(8) . . ?
N1 C1 C5 106.48(7) . . ?
C2 C1 H1 110.1 . . ?
C2 C1 C5 104.73(8) . . ?
C5 C1 H1 110.1 . . ?
C3 C2 C1 98.53(8) . . ?
C3 C2 C13 98.33(8) . . ?
C13 C2 C1 108.28(8) . . ?
C16 C2 C1 116.12(9) . . ?
C16 C2 C3 116.78(9) . . ?
C16 C2 C13 116.12(10) . . ?
O1 C3 C2 129.48(10) . . ?
O1 C3 C4 131.40(10) . . ?
C4 C3 C2 99.11(8) . . ?
C3 C4 H4 115.3 . . ?
C3 C4 C5 98.62(7) . . ?
C3 C4 C14 99.50(8) . . ?
C5 C4 H4 115.3 . . ?
C14 C4 H4 115.3 . . ?
C14 C4 C5 110.47(8) . . ?
C4 C5 C1 103.31(7) . . ?
C6 C5 C1 102.34(7) . . ?
C6 C5 C4 116.41(8) . . ?
C6 C5 C18 111.35(8) . . ?
C18 C5 C1 112.79(8) . . ?
C18 C5 C4 110.18(8) . . ?
C7 C6 C5 129.47(9) . . ?
C7 C6 C11 120.74(9) . . ?
C11 C6 C5 109.72(8) . . ?
C6 C7 H7 120.4 . . ?
C6 C7 C8 119.16(9) . . ?
C8 C7 H7 120.4 . . ?
C7 C8 H8 120.0 . . ?
C9 C8 C7 120.05(10) . . ?
C9 C8 H8 120.0 . . ?
C8 C9 H9 119.4 . . ?
C8 C9 C10 121.26(9) . . ?
C10 C9 H9 119.4 . . ?
C9 C10 H10 120.8 . . ?
C11 C10 C9 118.34(9) . . ?
C11 C10 H10 120.8 . . ?
N1 C11 C6 111.90(8) . . ?
C10 C11 N1 127.66(9) . . ?
C10 C11 C6 120.42(9) . . ?
C2 C13 H13A 110.7 . . ?
C2 C13 H13B 110.7 . . ?
C2 C13 C14 105.02(8) . . ?
H13A C13 H13B 108.8 . . ?
C14 C13 H13A 110.7 . . ?
C14 C13 H13B 110.7 . . ?
C4 C14 C13 103.83(8) . . ?
C4 C14 H14A 111.0 . . ?
C4 C14 H14B 111.0 . . ?
C13 C14 H14A 111.0 . . ?
C13 C14 H14B 111.0 . . ?
H14A C14 H14B 109.0 . . ?
C2 C16 H16A 109.5 . . ?
C2 C16 H16B 109.5 . . ?
C2 C16 H16C 109.5 . . ?
H16A C16 H16B 109.5 . . ?
H16A C16 H16C 109.5 . . ?
H16B C16 H16C 109.5 . . ?
N1 C17 H17A 109.5 . . ?
N1 C17 H17B 109.5 . . ?
N1 C17 H17C 109.5 . . ?
H17A C17 H17B 109.5 . . ?
H17A C17 H17C 109.5 . . ?
H17B C17 H17C 109.5 . . ?
C5 C18 H18A 109.5 . . ?
C5 C18 H18B 109.5 . . ?
C5 C18 H18C 109.5 . . ?
H18A C18 H18B 109.5 . . ?
H18A C18 H18C 109.5 . . ?
H18B C18 H18C 109.5 . . ?

loop_
_geom_torsion_atom_site_label_1
_geom_torsion_atom_site_label_2
_geom_torsion_atom_site_label_3
_geom_torsion_atom_site_label_4
_geom_torsion
_geom_torsion_site_symmetry_1
_geom_torsion_site_symmetry_2
_geom_torsion_site_symmetry_3
_geom_torsion_site_symmetry_4
_geom_torsion_publ_flag
O1 C3 C4 C5 -123.88(12) . . . . ?
O1 C3 C4 C14 123.55(12) . . . . ?
N1 C1 C2 C3 148.13(8) . . . . ?
N1 C1 C2 C13 46.37(11) . . . . ?
N1 C1 C2 C16 -86.35(11) . . . . ?
N1 C1 C5 C4 -119.85(8) . . . . ?
N1 C1 C5 C6 1.46(9) . . . . ?
N1 C1 C5 C18 121.21(9) . . . . ?
C1 N1 C11 C6 7.17(11) . . . . ?
C1 N1 C11 C10 -174.51(9) . . . . ?
C1 C2 C3 O1 125.85(11) . . . . ?
C1 C2 C3 C4 -55.25(8) . . . . ?
C1 C2 C13 C14 68.65(10) . . . . ?
C1 C5 C6 C7 179.48(10) . . . . ?
C1 C5 C6 C11 2.65(10) . . . . ?
C2 C1 C5 C4 2.55(9) . . . . ?
C2 C1 C5 C6 123.86(8) . . . . ?
C2 C1 C5 C18 -116.39(9) . . . . ?
C2 C3 C4 C5 57.25(9) . . . . ?
C2 C3 C4 C14 -55.33(9) . . . . ?
C2 C13 C14 C4 0.19(10) . . . . ?
C3 C2 C13 C14 -33.25(9) . . . . ?
C3 C4 C5 C1 -35.99(9) . . . . ?
C3 C4 C5 C6 -147.26(8) . . . . ?
C3 C4 C5 C18 84.74(9) . . . . ?
C3 C4 C14 C13 33.36(9) . . . . ?
C4 C5 C6 C7 -68.69(13) . . . . ?
C4 C5 C6 C11 114.48(9) . . . . ?
C5 C1 C2 C3 31.55(9) . . . . ?
C5 C1 C2 C13 -70.21(9) . . . . ?
C5 C1 C2 C16 157.07(9) . . . . ?
C5 C4 C14 C13 -69.63(9) . . . . ?
C5 C6 C7 C8 -175.84(9) . . . . ?
C5 C6 C11 N1 -6.20(11) . . . . ?
C5 C6 C11 C10 175.35(8) . . . . ?
C6 C7 C8 C9 0.71(15) . . . . ?
C7 C6 C11 N1 176.65(9) . . . . ?
C7 C6 C11 C10 -1.81(14) . . . . ?
C7 C8 C9 C10 -1.02(16) . . . . ?
C8 C9 C10 C11 -0.08(15) . . . . ?
C9 C10 C11 N1 -176.71(9) . . . . ?
C9 C10 C11 C6 1.47(14) . . . . ?
C11 N1 C1 C2 -120.69(9) . . . . ?
C11 N1 C1 C5 -5.12(10) . . . . ?
C11 C6 C7 C8 0.69(15) . . . . ?
C13 C2 C3 O1 -124.12(11) . . . . ?
C13 C2 C3 C4 54.79(9) . . . . ?
C14 C4 C5 C1 67.59(9) . . . . ?
C14 C4 C5 C6 -43.68(11) . . . . ?
C14 C4 C5 C18 -171.68(8) . . . . ?
C16 C2 C3 O1 0.79(17) . . . . ?
C16 C2 C3 C4 179.70(10) . . . . ?
C16 C2 C13 C14 -158.63(9) . . . . ?
C17 N1 C1 C2 98.33(11) . . . . ?
C17 N1 C1 C5 -146.10(9) . . . . ?
C17 N1 C11 C6 147.48(9) . . . . ?
C17 N1 C11 C10 -34.20(15) . . . . ?
C18 C5 C6 C7 58.73(13) . . . . ?
C18 C5 C6 C11 -118.10(9) . . . . ?

_shelx_res_file                  
;
TITL JW722A in P21/n #14
    jw722a.res
    created by SHELXL-2018/3 at 11:08:11 on 05-Jul-2022
REM reset to P21/n #14
CELL 1.54184 11.822724 8.08217 14.618244 90 111.1442 90
ZERR 4 0.000182 0.000098 0.000227 0 0.0018 0
LATT 1
SYMM 0.5-X,0.5+Y,0.5-Z
SFAC C H N O
UNIT 64 76 4 4

L.S. 4
PLAN  1
SIZE 0.14 0.157 0.208
TEMP -173.15(10)
CONF
MORE -1
BOND $H
fmap 2
acta
REM <olex2.extras>
REM <HklSrc "%.\\olex2\\history.hkl">
REM </olex2.extras>

WGHT    0.054900    0.364900
FVAR       7.85842
O1    4    0.932623    0.231334    0.866141    11.00000    0.03004    0.03197 =
         0.02567   -0.00430    0.01887   -0.00363
N1    3    0.602258    0.282894    0.975967    11.00000    0.01517    0.02234 =
         0.01950    0.00229    0.00681    0.00268
C1    1    0.685521    0.223595    0.929327    11.00000    0.01778    0.02001 =
         0.01565   -0.00025    0.00614    0.00122
AFIX  13
H1    2    0.639433    0.163250    0.867323    11.00000   -1.20000
AFIX   0
C2    1    0.767108    0.358988    0.909115    11.00000    0.02518    0.02113 =
         0.02135    0.00431    0.01282    0.00223
C3    1    0.879156    0.252005    0.921666    11.00000    0.02196    0.01823 =
         0.02062   -0.00286    0.01132   -0.00462
C4    1    0.902328    0.185031    1.024364    11.00000    0.01613    0.01836 =
         0.01891   -0.00168    0.00879   -0.00078
AFIX  13
H4    2    0.973941    0.109883    1.051206    11.00000   -1.20000
AFIX   0
C5    1    0.776892    0.102523    1.004744    11.00000    0.01550    0.01548 =
         0.01618   -0.00063    0.00669   -0.00067
C6    1    0.731490    0.102823    1.088897    11.00000    0.01503    0.01647 =
         0.01709   -0.00173    0.00690   -0.00315
C7    1    0.774872    0.018159    1.176788    11.00000    0.01789    0.02044 =
         0.02019    0.00174    0.00645   -0.00206
AFIX  43
H7    2    0.846237   -0.047168    1.193031    11.00000   -1.20000
AFIX   0
C8    1    0.712438    0.029789    1.241583    11.00000    0.02541    0.02700 =
         0.01788    0.00150    0.00823   -0.00760
AFIX  43
H8    2    0.741865   -0.026866    1.302603    11.00000   -1.20000
AFIX   0
C9    1    0.607691    0.123875    1.216860    11.00000    0.02576    0.02570 =
         0.02351   -0.00572    0.01569   -0.00942
AFIX  43
H9    2    0.565245    0.129485    1.260945    11.00000   -1.20000
AFIX   0
C10   1    0.563276    0.210689    1.128308    11.00000    0.01752    0.02046 =
         0.02673   -0.00496    0.01164   -0.00334
AFIX  43
H10   2    0.491339    0.274866    1.111775    11.00000   -1.20000
AFIX   0
C11   1    0.627110    0.200760    1.064917    11.00000    0.01584    0.01647 =
         0.01823   -0.00207    0.00606   -0.00304
C13   1    0.821233    0.465998    1.002417    11.00000    0.02771    0.01622 =
         0.03252   -0.00190    0.01835   -0.00225
AFIX  23
H13A  2    0.756749    0.504822    1.025555    11.00000   -1.20000
H13B  2    0.864044    0.563381    0.989514    11.00000   -1.20000
AFIX   0
C14   1    0.911662    0.349452    1.079798    11.00000    0.02210    0.02086 =
         0.02301   -0.00632    0.01227   -0.00640
AFIX  23
H14A  2    0.995239    0.393984    1.101772    11.00000   -1.20000
H14B  2    0.887729    0.334885    1.137590    11.00000   -1.20000
AFIX   0
C16   1    0.712882    0.451978    0.813560    11.00000    0.03947    0.03835 =
         0.03073    0.01629    0.01761    0.00712
AFIX 137
H16A  2    0.647723    0.524198    0.816556    11.00000   -1.50000
H16B  2    0.679916    0.372975    0.759580    11.00000   -1.50000
H16C  2    0.775820    0.519100    0.802541    11.00000   -1.50000
AFIX   0
C17   1    0.476987    0.315263    0.913737    11.00000    0.01726    0.02785 =
         0.02688    0.00104    0.00314    0.00383
AFIX 137
H17A  2    0.433108    0.210252    0.895646    11.00000   -1.50000
H17B  2    0.475034    0.373157    0.854281    11.00000   -1.50000
H17C  2    0.438453    0.384178    0.949375    11.00000   -1.50000
AFIX   0
C18   1    0.774995   -0.071811    0.963457    11.00000    0.02317    0.01769 =
         0.02647   -0.00456    0.01154   -0.00172
AFIX 137
H18A  2    0.832410   -0.142237    1.013411    11.00000   -1.50000
H18B  2    0.798191   -0.066743    0.905569    11.00000   -1.50000
H18C  2    0.693168   -0.118131    0.944943    11.00000   -1.50000
AFIX   0
HKLF 4


REM  JW722A in P21/n #14
REM wR2 = 0.1052, GooF = S = 1.084, Restrained GooF = 1.084 for all data
REM R1 = 0.0401 for 2620 Fo > 4sig(Fo) and 0.0419 for all 2813 data
REM 166 parameters refined using 0 restraints

END

WGHT      0.0550      0.3640

REM Highest difference peak  0.225,  deepest hole -0.310,  1-sigma level  0.068
Q1    1   0.7386  0.0211  1.2081  11.00000  0.05    0.22
;
_shelx_res_checksum              95196
_shelx_hkl_file                  
;
   0   0   1 2.25061 7.95956   5
   0   0   2 618938. 17424.7   5
   0   0   3-9.33528 39.4931  38
   0   0   3 153.020 42.1261   5
   0   0   4 3270.05 221.260  38
   0   0   4 3009.50 187.671   5
   0   0   5 51.0634 55.7532  38
   0   0   5 60.4280 41.2173   5
   0   0   6 40345.3 1450.23  38
   0   0   7 27.1514 76.9920  38
   0   0   8 66.5673 83.2323  38
   0   0  -8-12.5374 37.4730  45
   0   0  -8-22.8661 26.4698  43
   0   0  -8 148.900 60.9405   3
   0   0   9-39.8466 99.6442  38
   0   0  -9 83.4179 52.1509   3
   0   0  -9-13.1558 30.4585  43
   0   0  -9 29.0722 33.6542  45
   0   0 -10 20559.2 825.343  27
   0   0 -10 19581.8 826.701  13
   0   0  10 19628.7 1085.75  38
   0   0 -10 19106.8 769.569  45
   0   0 -10 19092.4 834.541  28
   0   0 -11-24.8330 66.3895  28
   0   0 -11-43.5630 61.7641  27
   0   0 -11 23.0174 53.2923  13
   0   0 -11-52.8158 86.4657  37
   0   0 -11 38.6967 54.8651  10
   0   0  11-53.5243 123.920  38
   0   0 -12 34807.0 1295.62  27
   0   0 -12 35079.6 1345.65  28
   0   0 -12 33198.9 1649.57  37
   0   0 -12 33771.4 1250.37  10
   0   0  12 36533.6 1722.98  38
   0   0  13 59.8560 80.0325  38
   0   0 -13 286.205 143.156  37
   0   0 -13 53.2027 71.1423  28
   0   0 -13 44.0198 69.0247  27
   0   0 -14 9821.99 503.110  16
   0   0 -14 10605.0 569.434  28
   0   0 -14 9352.02 497.205  27
   0   0 -15 20.2780 71.7155  28
   0   0  15 18.8752 56.4186  36
   0   0  16 876.554 114.329  36
   0   0 -17-26.3135 37.0825  14
   0  -1   0 12.4136 16.6013   3
   0   1   0 25.3697 16.9637  49
   0   1  -1 19464.2 650.296  49
   0   1   1 19925.7 611.003  38
   0  -1   1 20704.3 612.461  38
   0   1   1 19770.7 614.834  18
   0  -1  -1 20283.7 650.945   3
   0   1  -2 32161.1 1024.42  49
   0  -1   2 32413.9 995.929  38
   0   1   2 31006.7 992.222  38
   0  -1   2 32859.6 1022.54   5
   0  -1   3 208.443 54.0462  38
   0  -1   3 123.780 50.0527   5
   0  -1   4 7367.68 363.822  38
   0   1   4 7846.21 374.766  38
   0  -1   4 6722.38 352.508   5
   0   1   5 6754.75 382.289  38
   0  -1   5 6617.36 376.436  38
   0  -1   5 6113.66 361.319   5
   0  -1   6 21906.1 906.401  38
   0   1   6 21422.7 911.201  38
   0  -1   6 22523.8 886.446   5
   0  -1  -6 21600.1 857.013   3
   0  -1  -7 487.160 108.874   3
   0  -1   7 709.139 134.145   5
   0   1  -7 462.791 82.8003  46
   0   1  -7 557.647 88.9567  44
   0   1  -7 563.344 89.8390  45
   0  -1   7 578.324 138.570  38
   0   1   7 555.494 132.136  38
   0  -1   8 535.169 145.350  38
   0   1   8 303.685 115.589  38
   0   1  -8 340.073 71.9825  43
   0   1  -8 443.607 84.1990  45
   0   1  -8 545.659 97.6337  46
   0  -1  -8 441.488 109.367   3
   0   1   9 40.2903 76.1632  38
   0  -1   9-39.9273 84.3857  38
   0  -1  -9 27.7692 45.4617   3
   0   1  -9 29.8638 44.6310  43
   0   1  -9 32.6040 51.1042  45
   0   1  -9 16.6206 38.4811  46
   0  -1 -10 6429.83 408.153  13
   0  -1 -10 6040.42 398.620  28
   0   1 -10 5087.95 372.367  28
   0   1 -10 6198.76 396.714  27
   0   1  10 5931.87 555.537  38
   0  -1  10 5829.82 552.606  38
   0  -1 -10 5985.76 451.986   3
   0  -1 -10 6321.38 389.339  10
   0   1 -10 6639.95 380.396  45
   0   1 -10 6485.58 362.892  43
   0   1 -11 14586.0 652.714  43
   0   1 -11 15888.4 690.812  45
   0  -1  11 14341.0 957.694  38
   0   1  11 15233.5 982.388  38
   0  -1 -11 15328.9 682.083  27
   0   1 -11 16062.4 744.399  27
   0  -1 -11 16260.5 754.908  28
   0   1 -11 15231.3 734.869  28
   0   1 -11 16111.4 996.477  37
   0  -1 -11 15558.4 996.936  37
   0  -1 -11 14726.4 701.736  10
   0  -1 -11 15833.5 745.060  13
   0   1 -12 24.9623 66.7336  27
   0  -1 -12-26.3145 65.8051  28
   0  -1 -12-19.4109 44.9409  27
   0   1 -12 52.2681 78.1127  28
   0  -1 -12 25.7394 68.8112  13
   0   1 -12-55.9201 91.5466  37
   0  -1 -12-56.4437 92.4038  37
   0  -1 -12 66.4187 66.1736  10
   0   1  12 58.6554 123.967  38
   0  -1  12-58.0480 95.0302  38
   0  -1 -13-56.3683 92.2832  37
   0   1 -13 77.3007 63.2788  30
   0  -1 -13 104.448 81.4118  10
   0  -1 -13 41.0627 64.3661  16
   0   1 -13 48.6133 76.2002  27
   0  -1 -13 26.1770 74.2296  28
   0   1 -13 25.9780 85.0603  28
   0  -1  14 988.173 168.636  36
   0   1 -14 637.645 133.619  28
   0  -1 -14 642.692 140.178  28
   0   1 -14 729.141 134.469  27
   0  -1  15 2701.21 244.507  36
   0   1  15 2744.06 227.648  36
   0  -1 -15 3054.78 258.228  28
   0   1 -15 2704.15 242.483  28
   0   1 -15 2492.24 216.770  27
   0  -1  16 3338.71 226.784  36
   0   1  16 2775.71 185.759  36
   0   1 -17 1184.73 101.037  14
   0  -1 -17 1483.14 115.586  14
   0   2   0 142946. 4097.47  49
   0  -2   0 139269. 4093.88   3
   0  -2   1 254756. 6947.63   3
   0   2  -1 244054. 6991.03  49
   0  -2  -1 251876. 6997.16   3
   0  -2   1 256195. 6988.64   5
   0   2  -1 245023. 6865.58  37
   0  -2  -1 241950. 6865.54  37
   0  -2   1 239076. 6869.14  38
   0   2   1 238495. 6868.47  38
   0   2  -2 295727. 8316.24  49
   0  -2  -2 287962. 8312.69   3
   0   2   2 290288. 8225.23  18
   0  -2   2 295032. 8221.71  38
   0   2   2 280823. 8219.09  38
   0   2   3 41351.2 1306.62  38
   0  -2   3 40578.8 1302.91  38
   0   2  -3 41969.0 1370.15  49
   0  -2  -3 42234.9 1373.00   3
   0  -2   3 38698.0 1354.38   5
   0   2   4 268964. 7682.10  38
   0  -2   4 268254. 7682.00  38
   0  -2   4 259006. 7727.48   5
   0   2   5 130237. 3909.13  38
   0  -2   5 131013. 3900.20  38
   0  -2   5 128960. 3932.64   5
   0  -2  -5 124618. 3915.13   3
   0  -2   6 107210. 3311.34  38
   0   2   6 105242. 3309.06  38
   0  -2  -6 106122. 3318.25   3
   0  -2   6 103310. 3327.32   5
   0   2  -6 104473. 3143.32  47
   0  -2  -7 3251.17 301.937   3
   0  -2   7 2766.89 286.557   5
   0   2   7 3049.24 304.924  38
   0  -2   7 2617.52 293.063  38
   0   2  -7 2845.02 214.498  46
   0   2  -7 2393.84 198.134  44
   0  -2   8 646.602 161.359  38
   0   2   8 551.860 142.700  38
   0  -2   8 550.719 140.921   5
   0  -2  -8 496.914 131.925   3
   0   2  -8 395.436 94.3476  44
   0   2  -8 424.769 92.2828  46
   0   2  -8 432.583 91.2764  45
   0  -2   9 40.3332 66.0292  38
   0   2   9-40.8999 86.4410  38
   0   2  -9-18.6225 46.5695  46
   0   2  -9-18.8586 43.6614  44
   0   2  -9 18.9296 47.3374  45
   0  -2  -9 104.965 73.9470   3
   0  -2  -9-21.3437 57.0596  13
   0   2 -10 6583.44 396.061  45
   0   2 -10 6449.28 384.767  43
   0   2 -10 6684.36 401.462  46
   0  -2  10 5694.21 377.649  34
   0  -2 -10 6114.55 551.728  37
   0   2 -10 5568.37 525.237  37
   0   2 -10 5915.21 391.359  28
   0  -2 -10 5726.13 388.144  28
   0  -2  10 5958.18 552.515  38
   0   2  10 5761.18 543.470  38
   0  -2 -10 5475.76 480.456   3
   0  -2 -10 5821.74 390.782  10
   0  -2 -10 6112.50 382.125  16
   0  -2 -10 5394.50 392.882  13
   0   2 -11 8165.11 443.342  43
   0   2 -11 7605.03 446.216  45
   0  -2 -11 8942.35 704.910  37
   0   2 -11 7371.40 646.136  37
   0  -2  11 7691.69 456.234  34
   0   2 -11 7492.07 467.737  28
   0  -2 -11 8086.05 483.475  28
   0   2 -11 7958.69 492.782  27
   0   2  11 8331.10 701.615  38
   0  -2  11 6190.19 608.986  38
   0  -2 -11 6958.99 557.379   3
   0  -2 -11 7335.31 461.797  10
   0  -2 -11 7372.20 442.558  16
   0  -2 -11 7605.27 485.769  13
   0   2 -12 5554.45 351.422  43
   0   2 -12 5156.08 357.930  45
   0   2  12 4640.99 533.667  38
   0  -2  12 4451.08 520.023  38
   0  -2  12 5422.45 413.023  36
   0   2 -12 5306.94 548.457  37
   0  -2  12 5245.08 361.523  34
   0  -2 -12 4596.32 524.320  37
   0  -2 -12 5515.41 392.577  28
   0   2 -12 5641.41 395.864  28
   0  -2 -12 4963.61 369.463  10
   0  -2 -12 4767.34 344.625  16
   0  -2 -12 5975.79 421.823  13
   0   2 -12 5442.46 401.366  27
   0  -2  13 11363.9 618.838  36
   0   2 -13 11492.6 592.963  28
   0  -2 -13 11197.6 592.253  28
   0   2 -13 11118.4 566.812  30
   0  -2 -13 10999.8 571.926  10
   0  -2 -13 9951.61 577.822  13
   0  -2 -13 10237.6 514.817  16
   0   2 -13 10538.0 587.001  27
   0   2 -14 23847.8 976.399  28
   0   2 -14 24235.6 940.520  30
   0  -2 -14 23809.8 978.456  28
   0  -2  14 26014.0 1030.55  36
   0   2 -14 25704.4 1007.01  27
   0  -2 -14 25314.1 961.039  10
   0  -2  15 4973.90 330.921  36
   0   2  15 4420.94 268.292  36
   0   2 -15 4957.02 315.788  27
   0  -2 -16 1171.07 122.706  14
   0  -2  16 1069.32 122.974  36
   0   2 -16 982.248 112.508  27
   0  -3   0-12.0439 35.9980   5
   0   3   0-13.5271 38.3563  49
   0  -3  -1 26435.6 926.775   3
   0  -3   1 24021.2 864.561   3
   0   3  -1 24550.1 903.759  49
   0   3   1 23019.2 865.976  49
   0  -3  -1 25045.2 842.527   5
   0  -3   1 24572.0 893.976   5
   0  -3   2 154025. 4428.70  38
   0   3   2 155387. 4425.64  38
   0  -3  -2 154566. 4423.40  37
   0   3  -2 151417. 4421.18  37
   0   3  -2 154264. 4626.88  49
   0  -3   2 158462. 4637.36   5
   0  -3  -2 155872. 4487.93   5
   0  -3  -2 156034. 4641.29   3
   0   3   2 168128. 4545.32  18
   0   3  -3 12991.1 615.232  49
   0  -3  -3 14869.3 649.690   3
   0  -3   3 13608.4 514.327  38
   0   3   3 12950.7 507.860  38
   0  -3  -3 13249.7 505.300  37
   0   3  -3 13464.7 507.360  37
   0  -3  -4 92111.6 2583.69   3
   0   3   4 93317.7 2426.90  38
   0  -3   4 90071.7 2420.01  38
   0   3  -5 47261.5 1526.73  47
   0  -3   5 48043.0 1716.54   5
   0   3   5 49337.6 1619.42  38
   0   3  -5 45688.6 1516.52  41
   0  -3   5 48563.2 1614.91  38
   0   3  -6 17612.1 695.156  47
   0   3  -6 16307.5 684.300  44
   0  -3   6 19311.2 814.879  38
   0   3   6 18281.1 802.545  38
   0  -3   6 17650.5 859.994   5
   0   3  -7 23608.9 889.020  47
   0  -3  -7 21906.4 1061.27   3
   0  -3   7 21099.1 1058.40   5
   0  -3   7 23075.7 1020.65  38
   0   3   7 25041.0 1047.16  38
   0   3  -7 23502.1 1014.79  37
   0   3  -8 636.905 159.483  37
   0  -3  -8 782.808 165.060  37
   0  -3  -8 694.944 175.971   3
   0   3  -8 738.983 126.710  46
   0  -3   8 659.008 172.839   5
   0   3   8 663.746 169.366  38
   0  -3   8 450.384 140.141  38
   0  -3  -9 3492.29 396.665   3
   0   3  -9 3658.43 291.349  46
   0   3  -9 3085.94 272.032  45
   0   3  -9 3480.69 282.537  44
   0  -3   9 3701.97 398.837  38
   0   3   9 3492.85 385.434  38
   0  -3   9 3009.12 273.991  34
   0  -3  -9 3101.13 360.156  37
   0   3  -9 3081.39 357.593  37
   0  -3  -9 3419.65 268.412  28
   0   3  -9 2867.15 250.084  28
   0  -3  -9 3233.59 285.230  23
   0  -3  -9 3271.48 289.953  10
   0  -3  -9 3068.47 283.193  13
   0  -3  -9 3090.83 255.581  16
   0  -3   9 3243.48 384.969   5
   0  -3  -9 3435.46 277.232   6
   0  -3  10 1390.14 271.797  38
   0   3  10 890.861 219.356  38
   0   3 -10 874.520 204.878  37
   0  -3  10 1288.00 196.555  36
   0  -3 -10 984.218 221.939  37
   0  -3  10 1030.15 164.119  34
   0  -3 -10 1008.44 149.292  16
   0  -3 -10 1096.78 160.068  28
   0   3 -10 1123.86 161.660  28
   0   3 -10 1152.36 176.795  27
   0   3 -10 1297.44 180.156  46
   0   3 -10 1264.35 177.955  45
   0  -3 -10 1551.93 203.543  10
   0  -3 -10 951.646 212.159   3
   0  -3 -10 1025.39 161.459   6
   0  -3 -11 8766.80 511.883  10
   0  -3  11 8376.30 489.908  34
   0  -3 -11 7300.91 623.183  37
   0   3 -11 6995.32 609.273  37
   0  -3  11 7616.90 500.361  36
   0   3 -11 7556.85 459.793  28
   0  -3 -11 7479.86 462.768  28
   0   3 -11 8215.10 505.909  27
   0   3  11 6714.95 618.502  38
   0  -3  11 8304.07 667.479  38
   0  -3 -11 8233.23 645.356   3
   0   3 -11 7646.18 468.970  46
   0   3 -11 8948.68 497.052  45
   0   3 -11 8403.86 470.321  43
   0  -3 -11 7044.39 426.849  16
   0  -3 -12 940.282 150.822  28
   0   3 -12 582.390 142.804  27
   0   3 -12 703.245 132.732  28
   0  -3 -12 985.913 175.517  13
   0  -3  12 795.359 171.039  36
   0  -3  12 541.006 127.466  34
   0   3 -12 550.432 115.561  43
   0   3 -12 576.013 125.324  45
   0  -3 -12 714.994 143.010  10
   0  -3 -13 401.380 106.216  10
   0  -3 -13 408.760 106.637  28
   0   3 -13 581.506 119.102  28
   0  -3  13 481.782 125.241  36
   0  -3 -13 589.722 139.979  13
   0   3 -13 407.038 111.851  30
   0   3 -13 627.269 110.047  43
   0   3 -13 388.828 96.4019  45
   0   3 -14 17013.1 701.853  30
   0  -3 -14 15594.2 687.366  10
   0  -3  14 15952.9 728.210  36
   0   3 -15 18885.6 711.196  30
   0   3 -15 19484.7 761.299  27
   0  -3 -15 18763.9 721.051  14
   0  -3  15 20340.5 777.394  36
   0   3 -16 6215.37 287.678  27
   0  -3  16 5722.26 277.671  21
   0   4   0 33174.9 1212.16  49
   0  -4   0 32415.0 1112.53   4
   0  -4   0 33940.6 1191.85   5
   0  -4   0 34559.9 1224.60   3
   0   4  -1 14999.4 689.197  49
   0   4   1 15564.0 671.194  49
   0  -4  -1 15472.0 707.024   3
   0  -4   1 14853.0 653.297   3
   0  -4  -1 15794.5 634.406   5
   0  -4   1 15201.0 683.118   5
   0   4   2 2559.09 220.492  49
   0  -4  -2 2986.61 276.091   3
   0   4   2 2496.30 212.761  18
   0  -4  -2 2303.09 179.922   5
   0  -4   2 2597.05 248.780   5
   0   4   3 12525.7 520.693  18
   0   4  -3 12159.5 625.697  49
   0   4  -3 11163.6 487.513  47
   0   4   3 10748.9 533.504  49
   0  -4  -3 12100.3 644.164   3
   0  -4  -3 12005.8 492.054   4
   0  -4  -3 11368.9 450.154   5
   0  -4   3 12562.6 645.696   5
   0   4  -3 11230.5 483.052  41
   0   4  -4 5935.67 325.713  47
   0  -4  -4 5981.22 449.248   3
   0  -4  -4 5653.26 306.763   4
   0  -4   4 6566.05 460.982   5
   0   4  -4 5708.16 316.536  41
   0   4  -5 1832.05 174.409  41
   0  -4   5 1930.75 188.471  38
   0  -4  -5 2012.27 184.714  37
   0   4  -5 1888.16 182.098  47
   0  -4  -5 1990.09 272.839   3
   0  -4  -5 1958.29 169.604   4
   0   4  -6 21175.5 845.246  44
   0  -4  -6 19395.7 1025.39   3
   0  -4  -6 21305.5 876.095  37
   0   4  -6 22056.1 851.310  47
   0  -4   6 20659.7 887.302  38
   0  -4   7 575.183 132.418  38
   0  -4   7 629.874 128.630  34
   0  -4  -7 336.543 95.3436  37
   0  -4   7 305.525 90.5178  36
   0  -4  -7 388.954 94.3108  11
   0  -4  -7 520.380 112.782   6
   0  -4   7 207.211 104.162   5
   0   4  -7 388.955 102.878  47
   0   4  -7 255.686 89.7668  44
   0  -4   8 32.4870 53.3213  38
   0  -4  -8 216.737 87.8778  37
   0  -4   8 188.050 91.6850  34
   0  -4   8 144.389 75.5351  36
   0   4  -8 108.321 68.0203  44
   0   4  -8 175.271 77.5755  27
   0  -4  -8 194.465 84.2913  23
   0  -4  -8 233.317 124.806   3
   0  -4   8 90.9856 105.394   5
   0  -4  -8 188.316 79.1995   6
   0  -4   9 995.958 169.769  34
   0  -4   9 1144.96 185.473  36
   0  -4  -9 1140.09 175.393  13
   0   4  -9 1135.09 175.585  27
   0   4  -9 1329.47 187.238  45
   0  -4  -9 1313.90 188.993  10
   0  -4  -9 1196.54 255.978   3
   0  -4   9 1604.09 281.479   5
   0  -4  -9 1224.52 174.229   6
   0  -4  10 17044.0 793.627  34
   0  -4 -10 16037.4 785.327  13
   0   4 -10 15576.9 777.256  27
   0   4 -10 18644.1 819.184  45
   0   4 -10 17121.1 788.931  46
   0  -4 -10 17345.9 805.297  10
   0  -4 -10 15692.4 994.642   3
   0  -4 -10 16566.7 761.910   6
   0  -4  11 4280.89 344.956  34
   0  -4 -11 4099.10 327.214   6
   0   4 -11 4379.32 354.406  27
   0  -4 -11 4186.54 472.344   3
   0  -4 -11 4242.86 349.320  10
   0   4 -11 4414.68 346.650  46
   0   4 -11 3833.55 326.242  45
   0   4 -11 4521.83 336.944  43
   0  -4 -11 4850.48 376.537  13
   0   4 -12 322.492 105.099  27
   0  -4 -12 174.442 91.5012  13
   0  -4 -12 191.969 85.1603  10
   0   4 -12 304.683 90.3297  43
   0   4 -12 306.007 92.6645  45
   0   4 -12 247.900 96.8695  30
   0   4 -13-21.8698 62.0157  27
   0   4 -13 42.5674 66.7232  30
   0  -4  13 22.5102 70.5677  36
   0  -4 -13-20.6518 64.7424  10
   0   4 -13 66.0507 54.0695  43
   0   4 -13 72.7101 61.9502  45
   0   4 -14 1123.91 152.922  27
   0   4 -14 1244.44 152.005  30
   0  -4  14 1116.50 151.960  21
   0  -4 -14 1179.63 146.631  10
   0   4 -15 4609.74 252.929  30
   0   4 -15 5291.71 284.433  27
   0  -4  15 4685.09 268.526  21
   0  -4  16 15312.0 520.176  35
   0   5   0-24.3882 56.4645  49
   0  -5   0 26.2935 49.7050   3
   0  -5   0-23.0635 53.3975   5
   0  -5  -1 3085.85 237.674   4
   0  -5   1 2749.35 276.635   5
   0  -5  -1 3210.04 260.932   5
   0   5  -1 3023.74 211.772  41
   0   5   1 2885.55 267.132  49
   0   5  -1 3494.22 314.953  49
   0  -5  -1 2433.48 277.811   3
   0   5  -1 2678.65 199.609  42
   0   5   1 2943.69 277.337  18
   0  -5   2 19430.2 874.446   5
   0  -5  -2 16029.0 686.601   4
   0  -5  -2 15819.8 680.799   5
   0   5  -2 17157.8 667.385  41
   0   5   2 16920.5 756.739  49
   0   5  -2 18594.6 850.266  49
   0  -5  -2 17662.4 875.672   3
   0   5  -2 16373.0 655.971  42
   0   5   2 17209.6 756.363  18
   0   5  -3 40377.0 1405.69  47
   0   5  -3 42411.4 1395.73  41
   0  -5   3 43422.6 1642.65   5
   0  -5  -3 41660.5 1411.04   4
   0  -5  -3 41063.4 1652.07   3
   0   5  -4 1138.99 151.031  47
   0  -5  -4 938.179 201.450   3
   0   5  -4 1033.47 137.239  41
   0  -5  -4 1286.82 151.499   4
   0  -5   4 1205.68 223.352   5
   0  -5  -5 14860.3 629.575   4
   0  -5   5 14437.5 854.916   5
   0  -5  -5 13853.5 658.754   6
   0  -5  -5 14086.9 658.222  12
   0  -5  -5 14814.3 664.933  11
   0   5  -5 14952.1 645.543  41
   0   5  -5 15414.4 665.715  47
   0  -5  -5 14341.9 863.888   3
   0  -5   6 2717.25 359.642   5
   0  -5  -6 2043.33 194.135   4
   0  -5  -6 2360.72 235.819   6
   0  -5   6 1721.59 208.246  36
   0  -5   6 2024.96 231.686  34
   0  -5  -6 2577.93 351.006   3
   0  -5  -6 2112.15 222.379  11
   0  -5  -6 2024.99 204.762  23
   0  -5   6 2223.78 245.372  21
   0   5  -6 2131.44 219.403  47
   0   5  -6 2064.45 217.921  44
   0  -5   7-26.2648 74.4787  21
   0  -5   7 25.2769 63.2150  34
   0  -5   7 24.4276 56.5603  36
   0  -5  -7 50.5577 95.5750   3
   0   5  -7 20.5165 43.3685  27
   0  -5  -7 20.0678 56.9085  23
   0  -5  -7 132.595 80.9013  11
   0   5  -7 136.057 71.0896  44
   0   5  -7 88.4625 69.3324  47
   0  -5  -7 32.6619 46.3138   4
   0  -5  -7-22.3818 59.8399   6
   0  -5  -8 235.932 92.1196  13
   0   5  -8 292.288 97.5500  27
   0  -5   8 203.839 127.562   5
   0  -5  -8 162.938 82.5151   6
   0  -5  -8 125.591 71.4495  10
   0   5  -8 146.665 83.4962  46
   0   5  -8 312.427 104.249  44
   0  -5   8 258.919 101.062  36
   0  -5  -9 17211.7 784.332  13
   0   5  -9 16633.7 766.606  27
   0  -5   9 16281.2 790.184  36
   0  -5  -9 16462.2 763.246   6
   0   5  -9 16701.7 780.117  44
   0   5  -9 16243.1 779.497  46
   0  -5  -9 16359.3 1039.05   3
   0  -5  10 1454.23 211.741  36
   0  -5 -10 1264.25 187.691  13
   0   5 -10 1640.75 208.204  27
   0   5 -10 1695.97 215.724  44
   0   5 -10 1780.33 223.416  45
   0  -5 -10 1333.06 185.211   6
   0  -5  10 1400.91 211.851  21
   0  -5 -11 15185.6 699.377   6
   0  -5  11 15190.6 740.180  36
   0   5 -11 16377.3 756.980  30
   0   5 -11 15087.9 720.138  27
   0  -5 -11 16099.9 735.197  13
   0  -5 -11 14426.8 719.342  10
   0  -5  11 15166.5 741.386  21
   0   5 -11 15128.0 705.481  43
   0   5 -11 16103.0 734.712  45
   0  -5  12 1404.20 193.394  21
   0   5 -12 1952.01 215.879  30
   0   5 -12 1609.45 196.148  27
   0  -5 -12 1476.02 185.435  13
   0  -5 -12 2100.47 222.242  10
   0   5 -12 1988.01 208.633  45
   0   5 -12 1749.53 188.056  43
   0  -5 -13 2186.07 201.194  10
   0  -5  13 1805.34 195.163  21
   0   5 -13 1819.67 167.948  43
   0   5 -13 1919.66 179.280  45
   0   5 -13 1894.93 178.762  26
   0   5 -13 1577.66 173.793  27
   0   5 -14 176.021 60.7867  30
   0   5 -14 135.362 57.1839  27
   0  -5 -14 144.711 59.4226  10
   0  -5  14 252.836 66.7026  21
   0  -5  15 3494.77 174.714  21
   0   5 -15 3323.31 172.557  27
   0  -6   0 3226.57 317.085   5
   0  -6   0 3980.96 305.121   9
   0  -6   0 3868.10 316.832  21
   0  -6   0 3626.23 294.067  22
   0   6   0 3693.49 357.886  18
   0   6   0 3542.55 333.630  49
   0  -6   1 2281.55 229.129   9
   0  -6  -1 2143.36 286.360   3
   0  -6   1 2424.07 236.801  22
   0  -6   1 2284.26 243.967  21
   0  -6  -1 2289.37 229.258  22
   0  -6  -1 2137.41 234.515  21
   0  -6   1 2663.28 301.084   5
   0   6  -1 2351.04 279.156  49
   0   6  -2 7476.31 405.129  41
   0  -6   2 8232.79 458.904  35
   0  -6  -2 8417.41 474.944  12
   0  -6   2 7603.94 447.182   9
   0  -6  -2 7980.14 460.484   9
   0  -6  -2 7974.40 596.353   3
   0  -6  -2 7646.74 456.945  22
   0  -6   2 7836.30 479.552  21
   0   6  -2 7976.46 426.725  47
   0  -6   2 8022.65 570.272   5
   0   6  -3 519.213 101.191  41
   0  -6   3 612.283 122.269  35
   0  -6  -3 336.553 100.545  12
   0  -6   3 482.480 110.135   9
   0   6  -3 582.252 115.982  47
   0  -6  -3 822.469 196.767   3
   0  -6  -3 500.864 112.985   4
   0  -6   3 516.106 155.409   5
   0  -6   3 645.233 135.542  21
   0  -6   4 269.995 100.013  35
   0  -6  -4 236.952 75.0096   4
   0  -6   4 86.8012 82.3662   5
   0  -6  -4 254.590 87.8062   6
   0  -6  -4 282.230 96.5225  11
   0  -6   4 255.791 83.4899   9
   0   6  -4 502.420 104.802  41
   0   6  -4 280.856 95.0870  47
   0  -6  -4 342.242 96.7185  12
   0  -6  -4 186.724 116.963   3
   0   6  -5 2544.37 250.826  44
   0   6  -5 2481.55 239.586  30
   0  -6  -5 2916.34 268.422  11
   0  -6   5 2701.57 238.818   9
   0  -6  -5 2302.90 245.293  12
   0  -6  -5 2229.50 243.594   6
   0  -6   5 2339.84 347.115   5
   0  -6  -5 2682.23 237.255   4
   0   6  -5 2684.39 254.299  47
   0  -6  -5 2352.79 358.036   3
   0   6  -6 22.5136 47.5836  30
   0  -6  -6 46.0869 61.6047  11
   0  -6  -6 55.4899 60.5626   4
   0  -6  -6 48.3343 79.1286   6
   0  -6   6-49.7012 93.9534   5
   0   6  -6-23.4298 91.3081  44
   0   6  -6 44.7765 63.4837  47
   0  -6  -6-52.9786 70.8165   3
   0  -6   7 11612.3 833.698   5
   0  -6  -7 12142.3 630.846   6
   0  -6  -7 12296.5 604.800  13
   0   6  -7 12904.5 641.508  30
   0  -6   7 12478.5 673.481  21
   0  -6  -7 12618.4 634.194  11
   0  -6  -7 11706.9 631.604  10
   0  -6  -7 12812.3 898.902   3
   0   6  -7 12269.4 635.053  44
   0   6  -8 927.674 163.070  44
   0   6  -8 697.995 146.968  46
   0  -6   8 722.281 154.739  21
   0  -6  -8 972.598 154.510  13
   0   6  -8 982.753 167.349  30
   0   6  -8 835.202 137.382  27
   0  -6  -8 596.720 136.851  10
   0  -6  -8 999.253 241.495   3
   0  -6  -8 694.551 146.675   6
   0  -6  -9 5417.89 367.379  13
   0   6  -9 6091.34 409.585  30
   0   6  -9 4972.11 349.158  27
   0   6  -9 5686.15 409.117  45
   0   6  -9 6084.36 406.508  46
   0   6  -9 5613.96 389.871  44
   0  -6  -9 5658.01 399.387  10
   0  -6   9 4680.48 382.317  21
   0  -6  -9 5488.20 381.369   6
   0  -6  10 267.621 105.898  21
   0   6 -10 615.804 131.545  30
   0   6 -10 360.208 91.9679  27
   0  -6 -10 299.178 92.9469  13
   0   6 -10 357.854 112.350  46
   0  -6 -10 454.338 112.620   6
   0  -6 -10 384.455 109.495  10
   0   6 -11 20.1712 63.2343  30
   0   6 -11 83.8399 54.9036  27
   0  -6  11 63.0149 76.8933  21
   0  -6 -11 17.6136 57.6721   6
   0  -6 -11-17.4183 46.5679  13
   0   6 -11 19.5116 55.3279  46
   0   6 -11-19.6658 49.1807  45
   0   6 -11 37.1978 52.7399  43
   0   6 -12 3716.84 268.707  30
   0   6 -12 3558.94 254.226  45
   0   6 -12 3955.36 258.174  43
   0  -6  12 3363.52 260.524  21
   0   6 -12 3611.34 241.914  27
   0   6 -12 4062.35 272.077  26
   0   6 -13 3445.31 225.017  30
   0   6 -13 3450.22 202.255  27
   0   6 -13 3501.81 220.074  26
   0  -6  13 3719.91 232.146  21
   0  -6  13 3707.04 227.785  35
   0  -6  14 2913.41 153.312  21
   0  -6  14 2762.85 148.599  35
   0  -7   0-24.1823 72.2816   9
   0  -7   0-23.2054 95.6067  22
   0  -7   1 34538.2 1286.09  22
   0  -7  -1 34167.3 1287.88  22
   0  -7   1 32875.9 1324.09  21
   0   7  -1 32375.4 1190.52  47
   0  -7   1 35566.8 1303.96   9
   0  -7  -1 34775.7 1325.07  12
   0  -7  -2 4223.99 339.206  12
   0  -7   2 3012.43 284.451   9
   0   7  -2 3758.41 279.850  47
   0  -7   2 3732.56 334.526  21
   0  -7   2 3516.22 304.338  22
   0   7  -2 3409.75 392.713  18
   0  -7   2 3287.26 278.682  35
   0  -7   3 495.726 113.868  35
   0  -7  -3 352.290 114.505  12
   0  -7   3 406.296 113.337   9
   0  -7  -3 302.344 101.235  11
   0   7  -3 426.923 102.615  47
   0  -7   3 396.876 112.961  22
   0  -7   3 165.537 87.0686  21
   0  -7   3 544.206 163.447   5
   0   7  -4 1413.89 179.727  47
   0   7  -4 2010.06 214.417  44
   0  -7   4 1361.64 210.075  21
   0  -7   4 1680.57 200.444  35
   0  -7  -4 1663.19 210.806  12
   0  -7  -4 1439.42 199.021  11
   0  -7   4 1723.71 210.288  22
   0  -7   4 1931.86 297.662   5
   0  -7  -4 1550.98 291.189   3
   0  -7  -5 40162.8 1792.35   3
   0  -7  -5 40117.3 1482.19   6
   0  -7   5 37547.8 1708.41   5
   0  -7  -5 39803.6 1451.16  11
   0  -7  -5 40875.6 1430.98  10
   0  -7   5 39325.6 1447.40  35
   0   7  -5 40690.6 1451.79  44
   0   7  -5 39746.8 1419.21  47
   0  -7   6 367.208 109.037  35
   0   7  -6 452.059 115.590  44
   0   7  -6 369.180 94.3111  30
   0  -7  -6 387.479 117.251   6
   0  -7  -6 430.151 106.221  10
   0  -7  -6 403.908 110.772  11
   0  -7   7 1520.00 190.050  35
   0   7  -7 1400.78 189.081  44
   0   7  -7 1349.48 186.956  46
   0   7  -7 1270.24 166.421  30
   0  -7  -7 1107.14 174.052   6
   0  -7  -7 1156.41 165.900  10
   0  -7   8 5457.42 374.200  35
   0   7  -8 6584.31 422.440  45
   0   7  -8 6299.02 397.947  44
   0   7  -8 6329.64 404.210  46
   0   7  -8 5722.62 368.617  30
   0  -7  -8 6095.93 387.069  10
   0  -7  -8 6022.59 393.022   6
   0  -7   9 430.969 112.871  21
   0   7  -9 612.331 112.938  30
   0  -7   9 770.644 132.870  35
   0   7  -9 678.570 131.024  45
   0   7  -9 670.443 124.818  46
   0   7  -9 673.466 124.541  44
   0  -7  -9 545.984 113.849   6
   0  -7  -9 600.508 121.520  10
   0  -7  10 72.7636 61.9975  21
   0   7 -10 15.6991 41.9770  30
   0   7 -10 87.3271 52.2086  26
   0  -7  10 31.5895 53.8325  35
   0   7 -10-33.9244 55.5431  46
   0   7 -10 70.4824 52.6724  45
   0  -7 -10 125.886 72.8671   6
   0  -7 -10 32.3413 52.9517  10
   0  -7  11 445.470 80.8350  35
   0   7 -11 628.217 95.9934  30
   0   7 -11 442.810 90.7138  26
   0  -7  11 355.666 81.8427  21
   0   7 -11 602.509 96.0804  43
   0  -7 -11 538.518 92.5226  10
   0  -7 -12 2770.72 167.337  10
   0  -7  12 2242.76 145.503  35
   0  -7  12 2602.86 173.670  21
   0   7 -12 2410.74 159.116  30
   0  -8   0 1002.78 168.155   6
   0  -8   0 984.603 171.015  12
   0  -8   1 1752.69 226.013  12
   0  -8   1 1635.48 191.169  22
   0  -8  -1 1559.98 202.960   6
   0  -8  -1 1590.58 212.429  12
   0  -8  -2 5521.58 387.317  12
   0  -8  -2 5403.85 363.473  11
   0  -8   2 4688.86 335.674  22
   0   8  -2 4758.30 312.472  44
   0  -8  -2 4819.92 363.265   6
   0  -8   3 9950.24 524.005  22
   0  -8   3 10943.6 595.030  21
   0  -8  -3 9940.29 533.777  11
   0  -8  -3 11051.0 579.316  12
   0   8  -3 11054.1 520.987  44
   0  -8  -4 2323.83 227.953  11
   0  -8   4 2625.45 231.465  22
   0  -8   4 2713.75 277.404  21
   0   8  -4 2112.52 199.037  26
   0   8  -4 2594.67 228.304  44
   0   8  -5 3700.50 274.683  26
   0  -8   5 4096.66 286.215  22
   0  -8   5 4466.24 343.147  21
   0   8  -5 4525.95 307.409  46
   0   8  -5 4105.15 289.684  44
   0  -8  -5 3814.63 307.812   6
   0  -8  -5 4072.12 299.898  11
   0   8  -6 2524.47 222.126  26
   0  -8  -6 2621.97 244.085   6
   0   8  -6 3150.41 245.382  44
   0   8  -6 2811.84 238.600  46
   0   8  -7 417.439 89.3245  26
   0  -8  -7 373.606 97.3663   6
   0   8  -7 460.709 106.651  45
   0   8  -7 445.122 94.6268  44
   0   8  -7 495.952 104.364  46
   0   8  -8 28.8538 59.4379  26
   0  -8  -8 15.2435 47.7855   6
   0   8  -8-16.2554 43.4569  45
   0   8  -8 14.6747 43.8618  46
   0   8  -9 761.190 103.182  26
   0   8  -9 827.929 108.795  43
   0   8  -9 803.938 107.197  45
   0   8  -9 707.351 101.522  46
   0  -8  -9 795.464 108.226   6
   0   8 -10 1357.86 118.023  26
   0  -8  10 1414.73 128.413  21
   0  -8  11 3710.69 172.092  21
   0  -9   0-37.3567 66.0578  12
   0  -9   0 17.3275 61.2804   6
   0  -9  -1 15136.2 667.328  12
   0  -9   1 15296.8 674.352  12
   0  -9   1 16040.2 660.758   6
   0  -9  -1 15740.2 665.588   6
   0  -9   1 14695.4 622.241  11
   0  -9  -1 15016.7 624.237  11
   0  -9   2 6963.80 373.016   6
   0  -9  -2 6655.04 376.423   6
   0  -9  -2 5741.21 331.490  11
   0  -9  -3 7690.17 404.943   6
   0  -9   3 7384.95 383.291   6
   0  -9  -3 7328.49 366.990  11
   0  -9   4 13090.3 551.512   6
   0   9  -4 14239.3 557.195  45
   0  -9   5 3272.98 208.192   6
   0   9  -5 3759.07 230.613  45
   0  -9   5 3478.69 246.553  12
   0  -9   6 63.3615 44.8725  12
   0  -9  -6 107.776 56.6376   6
   0  -9  -7 1843.18 145.618   6
   0  -9   7 1772.82 146.476  12
   0  -9  -8 1389.01 105.466   6
   0  -9   8 1420.22 107.478  12
   0 -10   0 1241.47 103.517   6
   0 -10  -1 2165.42 138.003   6
   0 -10   1 1903.53 124.277   6
   0 -10  -2 2365.42 145.482   6
   0 -10  -3 5654.57 242.563   6
   0 -10   3 5494.40 246.951  12
   0 -10  -4 667.949 62.4671   6
   1   0 -17 526.005 88.2337  14
  -1   0  16 13.6285 40.7359  36
   1   0 -15 165.710 60.7668  27
   1   0 -15 44.4943 72.9296  28
  -1   0  15 136.899 74.0263  36
   1   0 -15 163.660 73.0087  16
   1   0 -14 20.9833 48.5809  27
   1   0 -14 51.4812 80.6916  28
  -1   0  14-70.5928 62.9069  36
   1   0 -13 943.889 154.966  27
   1   0 -13 757.485 158.700  28
   1   0 -13 984.797 239.376  37
   1   0 -13 832.152 135.675  51
   1   0 -12 69.0216 65.2574  27
   1   0 -12 26.2411 74.4246  28
   1   0 -12 55.7196 105.342  37
   1   0 -12 148.170 74.8754  10
  -1   0  12 222.374 166.171  38
   1   0 -12 20.5072 58.1711  51
   1   0 -11 6589.67 419.776  27
   1   0 -11 7278.65 455.428  28
   1   0 -11 6708.53 612.546  37
  -1   0  11 6928.61 618.767  38
   1   0 -11 7282.22 425.512  10
   1   0 -10-13.8766 32.1279  45
   1   0 -10-44.3595 93.7529  37
   1   0 -10 21.1171 52.8079  28
   1   0  -9 623.465 93.5532  45
   1   0  -9 685.558 116.582   3
  -1   0   9 729.952 173.469  38
   1   0  -8 31.4474 36.4045   3
  -1   0   8-29.9352 63.2677  38
  -1   0   7 92733.9 2857.99   5
   1   0  -7 92181.7 2823.85   3
  -1   0   7 96071.8 3005.32  38
   1   0  -6 33.1180 36.1711   3
  -1   0   6 76.4039 46.6350   5
   1   0  -5 500.297 72.4725   3
  -1   0   5 402.438 71.0106   5
   1   0  -4 40.4270 24.6663   3
   1   0  -4-11.3938 37.3064   1
  -1   0   4-7.59752 24.8771   5
   1   0  -3 212968. 6103.34   3
   1   0  -3 222449. 6166.88   1
  -1   0   3 212491. 6110.63   5
   1   0  -2 3.54651 15.3633   3
   1   0  -2 5.84031 19.9047   1
   1   0  -2 20.6437 18.7169  49
   1   0  -1 21010.8 653.012   1
   1   0   0-8.70801 16.9695  38
   1   0   1 37168.8 1147.14  38
   1   0   2-9.15247 35.6686  38
   1   0   3 34538.7 1155.50  38
   1   0   4-16.1835 45.8908  38
   1   0   5 2515.20 236.166  38
   1   0   6 50.6929 71.8845  38
  -1   0  -7 6840.25 339.404  45
  -1   0  -7 6096.46 319.742  43
   1   0   7 6467.56 481.580  38
  -1   0  -8-14.8854 39.7976  45
  -1   0  -8-27.6505 41.3257  43
   1   0   8 37.2595 86.2646  38
   1   0   9 310.509 139.134  38
  -1   0  -9 124.412 74.5191   3
  -1   0  -9 157.174 57.7274  43
  -1   0  -9 187.571 72.2304  45
   1   0  10 51.8957 84.9579  38
  -1   0 -10-21.2625 53.1710  13
  -1   0 -10-23.2829 62.2433  28
  -1   0 -10 20.4872 47.4319  27
   1   0  11 114.959 121.483  38
  -1   0 -11 22.9284 61.2981  13
  -1   0 -11-44.1172 69.1510  27
  -1   0 -11-25.6113 72.6235  28
   1   0  12 119.979 113.414  38
  -1   0 -12 114.563 93.7904  37
  -1   0 -12 26.5944 66.5265  28
  -1   0 -13 3791.94 330.341  28
  -1   0 -13 3587.18 289.972  27
  -1   0 -14 22.5075 90.2614  28
  -1   0 -14 48.8485 51.0532  27
  -1   0 -15 246.707 86.7292  28
   1   0  15 170.887 70.6288  36
   1   0  16 10.3045 32.3036  36
   1   1 -17 1075.65 111.323  14
   1  -1 -17 1022.81 103.031  15
   1   1 -16-13.1590 37.3166  27
  -1  -1  16 103.876 59.5089  36
   1   1 -15 18478.8 793.436  27
  -1   1  15 20704.6 792.698  36
  -1  -1  15 20309.5 832.273  36
   1  -1 -15 18845.0 765.413  16
   1   1 -14 19784.8 894.586  28
   1  -1 -14 21708.5 917.246  28
   1   1 -14 20120.6 805.157  30
   1   1 -14 21396.5 891.261  27
   1   1 -14 19710.3 799.188  51
   1  -1 -14 20348.9 859.121  16
  -1  -1  14 21436.8 910.905  36
   1   1 -13 97700.7 3619.23  37
  -1  -1  13 104688. 3242.01  36
   1  -1 -13 96546.2 3621.59  37
   1  -1 -13 98449.6 3226.18  28
   1   1 -13 100106. 3136.29  30
   1   1 -13 101718. 3233.57  28
   1  -1 -13 99029.8 3116.57  27
   1   1 -13 101474. 3212.04  27
  -1  -1  13 102535. 3677.07  38
  -1   1  13 95244.9 3630.51  38
   1  -1 -13 101667. 3173.41  10
   1  -1 -13 102270. 3194.08  16
   1   1 -12 7923.86 429.202  45
   1  -1 -12 8476.26 707.263  37
   1   1 -12 7865.16 685.158  37
   1  -1 -12 8119.08 505.604  28
   1   1 -12 9142.91 527.529  28
   1   1 -12 8066.37 464.323  30
   1  -1 -12 8039.10 452.648  27
   1   1 -12 8802.45 512.768  27
  -1   1  12 6669.53 648.340  38
  -1  -1  12 7477.42 678.995  38
   1  -1 -12 7684.42 471.053  10
   1  -1 -12 7163.04 432.271  51
   1  -1 -12 8949.20 524.756  13
   1   1 -11 16465.7 674.905  45
   1   1 -11 15630.8 641.318  43
  -1  -1  11 14681.3 939.912  38
  -1   1  11 17050.5 998.853  38
   1   1 -11 15400.9 961.312  37
   1  -1 -11 14217.5 936.529  37
   1  -1 -11 15213.8 731.867  28
   1   1 -11 15812.8 740.487  28
   1   1 -11 15772.5 732.612  27
   1  -1 -11 15612.3 686.640  27
   1  -1 -11 14748.3 704.314  10
   1  -1 -11 16399.8 751.875  13
   1  -1 -11 14288.5 673.368  51
  -1  -1  10 4666.64 471.014  38
  -1   1  10 5944.73 522.067  38
   1   1 -10 5321.23 501.515  37
   1  -1 -10 4718.33 481.713  37
   1   1 -10 5032.29 351.969  28
   1  -1 -10 4636.67 340.218  28
   1   1 -10 5182.25 354.052  27
   1  -1 -10 5388.21 404.286   3
   1   1 -10 4792.80 314.597  46
   1   1 -10 4868.40 296.125  43
   1   1 -10 4972.04 309.789  45
   1  -1 -10 5202.48 348.985  10
   1  -1 -10 4981.83 352.735  13
  -1  -1   9 330.542 107.901   5
  -1   1   9 259.829 116.871  38
  -1  -1   9 478.120 147.888  38
   1  -1  -9 403.289 112.277   3
   1   1  -9 340.183 124.240  37
   1  -1  -9 265.113 107.946  37
   1   1  -9 453.849 82.9411  43
   1   1  -9 428.888 85.7278  46
   1   1  -9 448.379 84.9795  45
   1  -1  -8 10031.6 540.835   3
   1   1  -8 10832.9 462.758  45
   1   1  -8 9988.60 459.755  44
   1   1  -8 10548.9 459.043  46
  -1   1   8 10342.4 618.739  38
  -1  -1   8 9298.74 593.387  38
  -1  -1   8 11176.6 580.840   5
  -1   1   7 2807.93 275.533  38
  -1  -1   7 2881.72 278.204  38
  -1  -1   7 3059.88 259.774   5
   1  -1  -7 2906.79 243.426   3
   1   1  -7 2611.79 149.183   3
  -1  -1   6 846.525 131.938   5
   1  -1  -6 1019.62 137.457   3
   1   1  -6 1137.40 81.2803   3
  -1  -1   5 26975.2 916.708   5
   1  -1  -5 24865.0 893.106   3
   1   1  -5 24389.3 747.566   3
   1  -1  -4 84931.2 2493.25   3
  -1  -1   4 80400.2 2489.87   5
   1  -1  -4 85118.7 2492.45   1
   1   1  -4 78653.2 2483.17   1
   1  -1  -3 21292.0 777.498   3
  -1  -1   3 24040.0 790.534   5
   1  -1  -3 24134.7 780.667   1
   1   1  -3 23088.0 774.789   1
   1   1  -2 74599.8 2357.53  49
   1  -1  -2 81763.6 2341.87  37
   1   1  -2 81911.0 2342.72  37
   1  -1  -2 80804.8 2331.43   1
   1   1  -2 78910.5 2328.79   1
  -1   1   1 416927. 11888.8  49
   1   1  -1 442074. 11981.7  49
   1  -1  -1 445715. 11977.1   3
   1   1  -1 443680. 11933.8   1
   1   1   0 6582.25 278.282  18
   1  -1   0 7165.86 259.013  38
   1   1   0 6923.02 258.422  38
   1  -1   0 7090.88 269.355   5
  -1  -1  -1 999999. 27136.8  29
  -1   1  -1 933084. 27130.3  29
   1   1   1 945665. 27142.2  18
   1   1   1 973485. 27145.8  38
   1  -1   1 973377. 27147.1  38
   1   1   2 183227. 5064.58  38
   1  -1   2 176710. 5056.73  38
  -1   1  -2 175016. 5044.38  29
  -1  -1  -2 166024. 5040.39  29
   1  -1   2 175208. 5067.63   5
   1  -1   3 4846.94 281.135   5
   1  -1   3 5485.85 292.480  38
   1   1   3 4813.09 279.961  38
   1  -1   4 85415.8 2629.61   5
   1  -1   4 80542.9 2632.40  38
   1   1   4 89562.9 2657.58  38
   1  -1   5 154726. 4738.45   5
   1  -1   5 155576. 4785.34  38
   1   1   5 166821. 4803.44  38
  -1   1  -6 46481.6 1508.82  46
  -1   1  -6 47910.8 1515.24  44
   1  -1   6 47895.2 1709.40  38
   1   1   6 48143.5 1718.35  38
  -1   1  -7 92723.0 2832.07  46
  -1   1  -7 92727.7 2817.19  43
  -1   1  -7 95486.5 2840.12  45
   1   1   7 89109.1 3081.84  38
   1  -1   7 93352.5 3087.83  38
   1   1   8 21420.7 1059.55  38
   1  -1   8 23142.4 1083.18  38
  -1  -1  -8 22341.2 971.576   3
  -1   1  -8 20908.0 815.119  43
  -1   1  -8 20857.9 827.055  46
  -1   1  -8 21845.5 836.759  45
   1   1   9 5412.41 519.381  38
   1  -1   9 6079.25 542.233  38
  -1  -1  -9 6293.81 388.778  28
  -1   1  -9 6031.20 382.014  28
  -1   1  -9 6375.79 375.356  45
  -1   1  -9 5643.36 348.045  43
  -1  -1  -9 5937.30 382.266  13
  -1  -1  -9 5630.39 442.575   3
  -1  -1  -9 6112.02 385.029  23
  -1  -1 -10 7169.73 440.508  13
  -1  -1 -10 6847.71 434.885  28
  -1   1 -10 6013.25 412.008  28
   1  -1  10 6403.34 600.343  38
   1   1  10 6410.90 597.342  38
  -1   1 -10 6868.49 410.719  45
  -1   1 -10 6331.77 388.721  43
  -1  -1 -10 6407.77 496.180   3
  -1  -1 -10 6672.13 405.437  10
  -1  -1 -11 1658.51 207.498  13
  -1   1 -11 1668.41 217.024  28
  -1   1 -11 1646.01 208.212  27
  -1  -1 -11 1688.82 185.712  27
  -1  -1 -11 1146.37 184.084  28
   1  -1  11 1651.78 199.553  34
   1  -1  11 1932.24 338.417  38
   1   1  11 1606.70 310.048  38
  -1  -1 -11 1715.33 199.799  10
  -1   1 -11 1371.69 182.176  45
  -1   1 -11 1804.03 192.452  43
  -1   1 -12 1486.53 212.535  28
  -1   1 -12 1764.92 214.589  27
  -1  -1 -12 1761.66 232.187  28
   1  -1  12 1460.74 183.834  34
  -1   1 -12 1515.30 308.037  37
  -1  -1 -12 1303.64 291.996  37
   1   1  12 1781.09 339.690  38
   1  -1  12 1704.28 327.008  38
  -1  -1 -12 1577.45 188.149  10
  -1  -1 -12 1802.20 220.198  13
  -1  -1 -13 1678.92 185.789  10
  -1   1 -13 2136.91 237.856  28
  -1   1 -13 2029.56 199.707  30
  -1  -1 -13 1954.16 232.594  28
  -1   1 -13 2278.61 235.556  27
  -1   1 -14 237.461 102.153  28
  -1   1 -14 132.401 71.6998  27
  -1  -1 -14 282.809 100.867  28
   1  -1  14 158.329 85.6726  36
  -1  -1 -15 16.7614 65.3603  28
  -1   1 -15 66.6327 63.0211  28
  -1   1 -15 66.4645 48.7144  27
   1   1  15 168.428 61.4426  36
   1  -1  15 138.399 69.4107  36
   1  -1  16 798.073 101.566  36
   1   1  16 588.535 73.6876  36
   1   2 -17 441.533 56.5062  27
   1   2 -17 489.549 58.4678  14
   1  -2 -17 475.146 65.5070  14
  -1  -2  16 14.3220 46.8935  36
   1   2 -16 68.5950 51.8680  27
   1   2 -16 35.6198 43.4645  16
   1  -2 -16 44.1832 55.6817  14
   1  -2 -16-12.3662 42.1432  15
   1   2 -16-13.2226 39.5219  14
  -1  -2  15 1126.77 163.614  36
   1   2 -15 1229.84 164.207  27
   1   2 -14 5155.86 373.620  27
  -1  -2  14 5063.04 373.926  36
   1  -2 -14 4937.31 346.700  10
   1  -2 -14 3863.76 302.504  16
   1   2 -14 5039.05 336.616  30
   1  -2 -14 4843.09 353.078  28
   1   2 -14 4531.32 343.840  28
   1  -2 -13 6127.74 418.753  28
   1   2 -13 5833.14 412.676  28
   1   2 -13 6264.46 406.743  30
   1   2 -13 6894.99 452.883  27
  -1  -2  13 5663.91 426.678  36
   1  -2 -13 5944.50 592.451  37
   1   2 -13 6107.29 589.428  37
   1  -2 -13 6029.84 412.608  10
   1   2 -13 6026.42 371.236  45
   1  -2 -13 6395.77 406.981  16
   1   2 -12 8917.83 466.274  43
   1   2 -12 8813.02 482.117  45
  -1  -2  12 8954.54 728.013  38
  -1   2  12 8952.28 737.679  38
  -1  -2  12 8666.53 542.680  36
   1  -2 -12 10023.7 767.573  37
   1   2 -12 10510.4 780.318  37
   1   2 -12 10076.3 550.231  30
   1  -2 -12 9293.94 538.294  28
   1   2 -12 9778.77 547.705  28
   1   2 -12 9543.20 556.776  27
   1  -2 -12 9702.14 543.949  10
   1  -2 -12 8883.74 542.990  13
   1  -2 -12 9057.18 523.303  16
   1   2 -11 16516.6 690.578  43
   1   2 -11 16436.3 707.302  45
   1   2 -11 16002.3 713.788  46
  -1   2  11 17647.8 1016.72  38
  -1  -2  11 14894.1 956.740  38
   1  -2 -11 15623.3 969.295  37
   1   2 -11 16078.5 972.547  37
  -1  -2  11 15423.1 757.722  36
   1  -2 -11 15925.1 743.705  28
   1   2 -11 15424.3 732.634  28
   1  -2 -11 14026.5 830.846   3
   1  -2 -11 16982.1 761.716  10
   1  -2 -11 14838.4 723.773  16
   1  -2 -11 16041.3 765.835  13
   1  -2 -11 15339.8 688.370  51
   1   2 -10 491.232 105.299  45
   1   2 -10 533.409 114.951  46
   1   2 -10 565.275 113.156  44
   1  -2 -10 577.572 173.848  37
   1   2 -10 748.814 186.846  37
   1  -2 -10 747.749 133.337  16
   1  -2 -10 577.384 128.245  13
   1   2 -10 463.226 108.311  28
   1  -2 -10 549.184 114.017  28
   1  -2 -10 461.636 135.165   3
   1  -2 -10 633.699 123.198   6
  -1  -2  10 713.294 170.892   5
  -1  -2  10 480.195 165.784  38
  -1   2  10 531.934 178.445  38
   1  -2 -10 523.536 117.680  10
  -1  -2   9-34.1168 64.4969   5
  -1  -2   9 37.4499 70.7974  38
   1  -2  -9-32.5464 61.5286   3
   1   2  -9 17.0295 39.4339  46
   1   2  -9 51.2542 58.2275  45
   1   2  -9 34.6725 51.8218  44
   1  -2  -9 38.1712 62.4942  37
   1   2  -9 37.9755 62.1739  37
  -1  -2   8 48544.7 1808.46   5
   1   2  -8 46980.4 1598.58  46
   1   2  -8 48816.4 1605.02  44
  -1   2   8 51698.0 1856.07  38
  -1  -2   8 51597.0 1838.58  38
   1  -2  -8 48421.4 1785.39   3
   1   2  -8 47090.2 1821.78  37
   1  -2  -8 52448.8 1868.68  37
  -1  -2   7 4658.08 367.139   5
   1   2  -7 4374.63 269.633  44
   1   2  -7 5251.66 290.152  47
   1  -2  -7 4633.01 369.187  37
   1   2  -7 4271.89 357.796  37
   1  -2  -7 4695.58 364.797   3
  -1   2   7 4258.67 349.383  38
  -1  -2   7 4738.41 366.465  38
   1  -2  -6 110.015 62.7350   3
   1   2  -6 280.855 68.4985  41
  -1   2   6 265.208 86.4822  38
  -1  -2   6 362.807 95.4808  38
  -1  -2   6 245.149 81.8461   5
   1  -2  -6 212.442 75.4173  37
   1   2  -6 277.563 88.2093  37
  -1   2   5 1758.50 177.336  38
   1  -2  -5 1845.43 195.332   3
  -1  -2   5 2160.82 211.269   5
   1  -2  -5 1808.81 187.042  37
   1   2  -5 2144.39 198.961  37
   1   2  -4 118.551 62.0326  49
   1  -2  -4 76.6021 41.8556  37
   1   2  -4 103.344 42.3491  37
  -1  -2   4 32.1653 40.2740   5
   1   2  -3 25934.9 929.639  49
   1  -2  -3 24977.8 914.028   3
   1   2  -3 25671.1 839.776   1
   1  -2  -3 26502.9 855.927  37
   1   2  -3 24899.0 851.784  37
  -1  -2   3 24008.2 903.022   5
   1  -2  -2 169197. 4829.31   1
  -1  -2   2 172708. 4817.12   3
   1   2  -2 165069. 4825.81   1
   1  -2  -2 172021. 4941.24   3
  -1   2   2 165077. 4819.85  49
   1   2  -2 178338. 4954.45  49
   1  -2  -2 168272. 4795.72   5
   1  -2  -1 1432.68 81.1032   1
   1  -2  -1 1642.71 139.976   3
   1   2  -1 1504.19 82.9023   1
   1   2  -1 1261.37 130.235  49
  -1   2   1 1484.71 101.271  49
   1  -2  -1 1573.89 107.466   5
  -1  -2   1 1866.42 119.647   3
  -1   2   0 14475.1 511.283  49
  -1   2   0 14417.9 453.287  29
   1  -2   0 14264.4 545.255   3
   1  -2   0 13784.1 454.622   1
   1   2   0 14750.8 459.188   1
   1  -2   0 14746.7 529.253   5
   1  -2   1 169343. 4841.67   5
   1   2   1 163967. 4761.31  38
   1  -2   1 162535. 4760.83  38
   1   2   1 170449. 4828.98  18
  -1  -2  -1 166227. 4749.04  29
  -1   2  -1 167572. 4746.63  29
   1  -2   2 86839.8 2603.41  38
   1   2   2 87622.1 2604.03  38
   1  -2   3 37381.7 1350.00   5
   1   2   3 40241.3 1319.76  38
   1  -2   3 41532.7 1325.63  38
   1  -2   4 16966.5 694.478  38
   1   2   4 17595.5 705.099  38
   1  -2   5 8946.02 509.440   5
   1  -2   5 9130.56 497.657  38
   1   2   5 9140.68 501.902  38
   1   2   6 26.5600 66.4327  38
  -1   2  -6 26.8029 38.0251  44
   1  -2   6 53.9687 57.0474   5
   1  -2   7 11685.3 694.800  38
   1   2   7 12927.2 718.875  38
  -1   2  -7 12427.1 553.094  46
  -1   2  -7 13297.7 569.448  45
  -1  -2  -7 10918.0 656.689   3
   1   2   8 2379.04 320.794  38
   1  -2   8 1694.27 271.878  38
  -1  -2  -8 2362.56 286.818   3
  -1   2  -8 2148.34 207.947  45
  -1   2  -8 2301.16 214.357  46
  -1   2  -9 95.8216 62.7475  43
  -1   2  -9 20.5237 54.8674  45
  -1   2  -9-20.4730 54.7316  46
  -1  -2  -9-37.9509 62.1291   3
  -1   2  -9-20.2993 46.9969  28
  -1  -2  -9 20.5429 43.4171  28
  -1  -2  -9 66.6483 69.6429  23
  -1  -2  -9 20.4434 51.1228  10
  -1  -2  -9 127.885 66.8776   6
   1  -2   9-45.2185 74.0268  38
   1   2   9-45.9932 86.9432  38
   1  -2  10 385.716 105.446  34
  -1  -2 -10 446.707 124.447  13
  -1  -2 -10 576.828 129.333  28
  -1   2 -10 227.628 94.2138  28
   1  -2  10 51.0331 84.0312  38
   1   2  10 569.538 176.677  38
  -1  -2 -10 399.680 109.424  10
  -1  -2 -10 407.129 144.264   3
  -1   2 -10 419.906 108.915  45
  -1   2 -10 269.005 87.9306  43
  -1   2 -11 1940.24 221.539  45
  -1   2 -11 1697.97 198.889  43
  -1   2 -11 1563.05 291.523  37
  -1  -2 -11 1860.14 321.662  37
   1  -2  11 1976.04 225.418  34
  -1  -2 -11 2052.47 234.469  28
  -1   2 -11 1729.92 215.756  28
  -1   2 -11 1880.42 232.602  27
   1  -2  11 1368.85 283.199  38
   1   2  11 1890.54 332.045  38
  -1  -2 -11 1705.00 211.520  10
  -1  -2 -11 1478.41 268.025   3
  -1  -2 -11 2040.71 241.203  13
  -1  -2 -12 441.199 125.210  13
  -1  -2 -12 198.678 96.9517  28
  -1   2 -12 48.9893 61.5207  28
  -1   2 -12 205.385 97.2311  27
   1  -2  12 331.860 106.779  34
  -1   2 -12 105.459 99.8409  37
  -1  -2 -12 269.196 144.045  37
  -1  -2 -12 290.404 96.9259  10
  -1   2 -12 181.494 78.7960  43
  -1   2 -12 353.193 98.0295  45
   1   2  12 169.264 130.752  38
   1  -2  12 277.449 148.454  38
  -1  -2 -13 3289.37 289.496  28
  -1   2 -13 2990.12 281.581  28
  -1   2 -13 3781.60 290.855  30
  -1  -2 -13 3790.56 290.099  10
  -1   2 -13 3462.44 302.243  27
   1  -2  13 3883.76 286.502  34
   1  -2  13 3752.34 325.751  36
  -1  -2 -13 3773.29 314.034  13
  -1  -2 -14 6408.75 348.450  10
   1  -2  14 6324.34 401.371  36
  -1   2 -14 5980.39 376.037  28
  -1  -2 -14 6158.78 380.558  28
  -1   2 -14 6034.61 343.492  30
  -1   2 -14 6213.55 385.155  27
  -1   2 -15 1955.03 175.427  27
   1  -2  15 1866.94 186.333  36
   1   2  15 2237.96 170.083  36
  -1   2 -16 4643.20 228.375  27
   1  -2  16 5829.24 273.213  36
  -1  -2 -16 5853.82 259.749  14
  -1   2 -16 5114.33 237.767  14
  -1  -3  16 10944.2 452.554  21
   1   3 -16 11147.3 472.523  27
  -1  -3  15 3051.46 248.776  36
   1  -3 -15 2735.73 223.001  14
   1   3 -15 2963.34 213.892  14
   1   3 -15 3021.97 226.243  30
  -1  -3  14 11709.2 589.700  36
   1   3 -14 10317.4 486.917  45
   1  -3 -14 10167.5 538.455  10
   1   3 -14 10429.4 536.695  30
   1   3 -13 287.546 96.6643  30
   1   3 -13 283.649 103.939  27
  -1  -3  13 367.848 119.566  36
   1   3 -13 530.315 104.067  43
   1   3 -13 307.821 91.5278  45
   1  -3 -13 602.503 133.239  10
   1  -3 -13 370.238 94.5016  16
  -1  -3  12 701.852 202.552  38
  -1   3  12 764.859 216.953  38
  -1  -3  12 884.425 180.795  36
   1   3 -12 1110.27 233.962  37
   1  -3 -12 692.754 199.966  37
   1   3 -12 902.452 168.903  30
   1   3 -12 1093.59 166.605  28
   1  -3 -12 927.985 154.770  28
   1   3 -12 1023.57 178.118  27
   1   3 -12 808.056 142.890  46
   1   3 -12 939.157 141.799  43
   1   3 -12 860.003 144.389  45
   1  -3 -12 704.748 135.569  16
   1  -3 -12 1051.20 176.496  10
   1  -3 -11 16477.6 780.553  10
   1  -3 -11 14532.5 906.100   3
   1   3 -11 16272.8 744.608  46
   1   3 -11 17478.6 756.553  45
  -1   3  11 16705.9 988.977  38
  -1  -3  11 15700.0 971.425  38
  -1  -3  11 16312.1 794.081  36
   1  -3 -11 15596.0 960.156  37
  -1  -3  11 15192.8 728.955  34
   1   3 -11 16856.3 978.046  37
   1  -3 -11 15875.7 736.649  28
   1   3 -11 16716.8 746.094  28
   1   3 -11 16662.5 789.819  27
   1  -3 -11 16018.8 781.615  13
   1  -3 -11 16479.3 746.906  16
   1  -3 -11 16475.3 755.728   6
   1  -3 -10 8957.59 491.942  51
   1  -3 -10 10125.6 552.656  10
   1  -3 -10 10381.5 703.665   3
  -1  -3  10 9931.63 699.847  38
  -1   3  10 9798.02 691.793  38
   1   3 -10 9264.97 676.766  37
  -1  -3  10 10331.4 573.199  36
  -1  -3  10 8984.15 515.444  34
   1  -3 -10 10066.9 696.877  37
   1  -3 -10 9591.78 517.996  28
   1   3 -10 9491.97 510.688  28
   1  -3 -10 9615.47 527.889  16
   1  -3 -10 9906.81 557.563  13
   1   3 -10 9908.18 554.655  27
   1  -3 -10 9949.11 535.202   6
  -1  -3  10 9179.58 680.882   5
   1   3 -10 11385.5 559.499  45
   1   3 -10 9818.07 524.158  46
   1   3 -10 10413.4 540.542  44
   1   3  -9 36486.1 1310.61  44
   1   3  -9 35008.6 1300.03  46
   1  -3  -9 37403.6 1534.67  37
  -1  -3   9 35502.0 1343.13  36
   1   3  -9 37959.4 1534.23  37
  -1  -3   9 36138.3 1314.11  34
   1  -3  -9 36999.9 1342.53  13
   1   3  -9 36310.7 1334.03  27
  -1  -3   9 36828.2 1528.44  38
  -1   3   9 34474.2 1501.32  38
  -1  -3   9 35233.0 1551.36   5
   1  -3  -9 37401.0 1322.68   6
   1  -3  -9 36482.3 1549.62   3
   1  -3  -9 35767.5 1327.95  10
   1  -3  -8 18385.6 975.504   3
   1   3  -8 20353.7 959.145  37
   1  -3  -8 21195.3 972.863  37
  -1  -3   8 20512.3 963.861  38
  -1   3   8 20320.4 964.146  38
   1   3  -8 20146.8 810.869  44
  -1  -3   8 19436.6 992.902   5
   1  -3  -7 4825.87 418.907   3
   1   3  -7 6229.42 425.706  37
   1  -3  -7 5717.60 411.807  37
  -1   3   7 5839.70 416.579  38
  -1  -3   7 5440.51 402.584  38
  -1  -3   7 6262.55 465.008   5
   1   3  -7 5220.15 324.880  47
   1  -3  -6 11545.6 659.544   3
   1   3  -6 12708.5 610.834  37
   1  -3  -6 11448.7 590.456  37
  -1  -3   6 12675.6 674.461   5
   1   3  -6 12797.8 538.705  47
   1   3  -6 12077.8 528.755  41
  -1   3   6 12579.1 607.678  38
  -1  -3   6 13455.3 622.773  38
   1   3  -5 167.339 59.2914  37
   1  -3  -5 199.691 61.0251  37
  -1   3   5 163.725 60.0442  38
   1   3  -5 182.916 57.7440  41
  -1  -3   5 81.6343 51.3103  38
  -1  -3   5 123.391 77.4462   5
   1   3  -5 61.9253 43.9508  47
  -1  -3   4 12781.6 508.116  38
  -1   3   4 11809.7 497.086  38
   1  -3  -4 12706.8 510.837  37
   1   3  -4 11012.0 493.761  37
   1   3  -4 11272.2 597.448  49
   1  -3  -4 12753.0 624.784   3
   1  -3  -3 13499.6 620.516   3
   1  -3  -3 11843.3 402.464   5
  -1   3   3 12738.6 470.221  38
  -1  -3   3 13276.2 474.662  38
  -1   3   3 13353.4 489.908  49
   1   3  -3 13609.2 615.908  49
  -1   3   3 12896.5 454.249  18
  -1  -3   2 42128.0 1265.87  38
  -1   3   2 42842.9 1262.78  38
  -1   3   2 41327.2 1342.66  49
   1   3  -2 44312.5 1482.09  49
  -1  -3   2 44071.3 1351.79   3
   1  -3  -2 45039.9 1480.27   3
   1  -3  -2 42475.4 1319.30   5
  -1  -3   2 45375.6 1463.63   5
  -1   3   1 412.145 69.8641  49
   1   3  -1 369.063 85.9500  49
  -1  -3   1 327.202 68.7920   3
   1  -3  -1 338.795 86.8170   3
   1  -3  -1 316.858 62.6352   5
   1   3   0 16.1394 45.7650  49
   1  -3   0 14.8691 37.1851   3
  -1  -3   0 13.8383 36.9967   3
   1  -3   0-25.5175 39.9978   5
   1  -3   1 55736.8 1660.70   1
   1   3   1 54525.5 1658.27   1
  -1  -3  -1 62460.7 1873.52   3
   1  -3   1 62003.5 1864.82   5
  -1   3  -1 63289.6 1841.81  49
   1   3   1 62269.0 1845.16  18
   1   3   2 32038.0 1041.40  38
   1  -3   2 32311.1 1044.54  38
   1   3   2 33143.5 1124.36  18
   1  -3   2 33471.0 1185.14   5
  -1  -3  -2 32589.4 1183.04   3
   1  -3   3 112858. 3389.72  38
   1   3   3 113667. 3388.96  38
  -1  -3  -3 114539. 3525.02   3
  -1   3  -4 167675. 5003.34  47
  -1  -3  -4 176161. 5230.88   3
   1  -3   4 173652. 5109.16  38
   1   3   4 172480. 5106.16  38
  -1   3  -4 173264. 5012.95  44
  -1   3  -5 96867.2 2952.31  47
  -1   3  -5 99668.9 2957.75  44
   1   3   5 95975.7 3081.78  38
   1  -3   5 96165.7 3080.30  38
   1  -3   5 99487.6 3194.47   5
  -1   3  -6 23368.1 878.367  46
  -1   3  -6 23446.2 874.531  44
   1   3   6 22174.5 995.786  38
   1  -3   6 22807.4 1001.57  38
   1  -3   6 22986.3 1056.30   5
  -1   3  -7 6602.53 386.275  44
   1  -3   7 6233.00 507.277   5
  -1  -3  -7 5960.76 495.354   3
   1   3   7 6473.19 492.414  38
  -1  -3  -8 12751.8 614.524  23
  -1   3  -8 11823.7 590.506  44
  -1   3  -8 14054.6 631.827  45
   1   3   8 11760.9 749.682  38
   1  -3   8 11948.7 745.626  38
  -1  -3  -8 11017.6 742.419   3
  -1  -3  -8 12290.6 579.546   6
   1  -3   8 12115.6 606.889  34
   1  -3   9 18286.1 817.524  34
  -1   3  -9 17840.9 769.765  28
  -1  -3  -9 17165.3 764.935  28
  -1  -3  -9 18061.8 808.695  10
   1  -3   9 18716.2 1025.23  38
   1   3   9 17959.7 1004.83  38
  -1  -3  -9 17439.5 1010.77   3
  -1  -3  -9 18437.4 780.095   6
  -1   3  -9 18159.7 801.068  46
  -1   3  -9 19222.7 821.152  45
  -1   3 -10 15841.0 730.302  46
  -1   3 -10 15325.2 718.532  45
  -1   3 -10 15351.9 704.019  43
   1   3  10 13320.0 898.286  38
   1  -3  10 13990.6 904.252  38
  -1   3 -10 14042.3 888.308  37
   1  -3  10 14983.5 725.654  34
  -1  -3 -10 14341.6 899.196  37
  -1  -3 -10 13707.9 675.438  28
  -1   3 -10 14646.8 687.107  28
  -1  -3 -10 14114.1 708.663  10
  -1  -3 -10 14046.7 893.712   3
  -1  -3 -10 15735.4 752.057  13
  -1  -3 -10 15654.7 692.856   6
   1  -3  11 37824.7 1735.06  38
   1   3  11 39601.2 1758.87  38
   1  -3  11 40947.4 1469.30  34
  -1   3 -11 35517.6 1668.91  37
  -1  -3 -11 36410.3 1693.09  37
  -1  -3 -11 37883.2 1414.85  28
  -1   3 -11 38233.5 1416.82  28
  -1   3 -11 40555.9 1492.18  27
  -1  -3 -11 39926.1 1458.97  10
  -1  -3 -11 42385.7 1511.48  13
  -1   3 -11 38480.4 1420.33  43
  -1   3 -11 40871.3 1455.00  45
  -1  -3 -11 38189.3 1693.52   3
  -1  -3 -12 1725.58 199.131  28
  -1   3 -12 1608.59 194.627  28
  -1  -3 -12 2090.13 230.411  10
   1  -3  12 2015.26 223.249  34
  -1   3 -12 1630.98 192.175  43
  -1   3 -12 1869.92 213.550  45
  -1  -3 -12 2233.57 249.263  13
  -1   3 -13 18475.3 776.385  28
  -1  -3 -13 18986.8 785.080  28
  -1   3 -13 19206.2 808.780  30
   1  -3  13 19018.0 843.677  36
   1  -3  13 19953.3 792.169  34
  -1  -3 -13 18142.9 819.021  13
  -1  -3 -13 19035.1 794.504  10
  -1  -3 -14 293.682 78.9088  10
   1  -3  14 228.827 92.2414  36
  -1   3 -14 308.886 79.0067  30
  -1   3 -15 314.470 73.7897  27
   1  -3  15 296.399 77.9315  36
   1  -3  16 406.553 54.9884  21
  -1   3 -16 345.691 47.8253  27
  -1  -4  16 37.6143 24.4559  21
   1   4 -16 43.0551 33.5758  27
  -1  -4  15 17204.3 665.406  21
   1   4 -15 17060.7 682.044  27
   1   4 -15 17245.9 662.946  30
   1   4 -14 2028.03 180.680  26
   1   4 -14 2072.76 212.588  27
  -1  -4  14 1921.46 201.209  21
   1   4 -14 1980.39 178.460  45
   1   4 -14 2277.89 213.213  30
   1  -4 -14 1837.74 196.925  10
   1   4 -13 352.265 98.5801  26
   1   4 -13 467.044 121.461  27
  -1  -4  13 577.818 137.038  36
   1   4 -13 540.590 107.813  45
   1   4 -13 302.930 80.3954  43
   1  -4 -13 473.492 122.984  10
   1   4 -13 413.449 111.321  30
   1  -4 -12 4212.94 310.945  16
  -1  -4  12 4735.42 372.856  36
   1   4 -12 4236.12 349.717  30
   1  -4 -12 4887.64 365.455  10
   1   4 -12 4386.14 333.301  45
   1   4 -12 4077.02 309.900  43
   1   4 -12 4525.77 338.938  46
   1   4 -12 5107.74 380.907  27
   1  -4 -12 4361.59 352.397  13
   1  -4 -11 543.813 193.667   3
   1  -4 -11 833.433 160.750  13
   1  -4 -11 623.864 130.101  16
   1   4 -11 682.541 146.017  27
  -1  -4  11 887.594 164.906  36
   1  -4 -11 1098.15 177.584  10
   1  -4 -11 690.506 138.306   6
   1   4 -11 626.377 138.039  45
   1   4 -11 602.117 128.271  44
   1   4 -11 644.290 138.602  46
   1   4 -10 761.309 148.797  27
   1  -4 -10 984.806 167.918  13
   1  -4 -10 1193.22 174.686  16
   1  -4 -10 1098.12 237.694   3
   1   4 -10 1115.61 170.413  46
   1   4 -10 1156.33 178.776  45
   1   4 -10 999.071 172.242  44
   1  -4 -10 1084.53 173.644   6
  -1  -4  10 1240.37 258.510   5
   1  -4  -9 816.938 203.975   3
  -1  -4   9 739.027 147.205  34
   1  -4  -9 703.579 136.109  13
   1  -4  -9 430.291 105.340  16
   1   4  -9 774.837 143.311  27
  -1  -4   9 758.957 196.309   5
   1  -4  -9 605.439 135.326   6
   1   4  -9 839.476 151.258  46
   1  -4  -8 4809.55 348.119  16
  -1  -4   8 5187.61 414.701  38
  -1  -4   8 4463.03 350.588  34
   1  -4  -8 5277.57 410.292  37
   1  -4  -8 5358.46 361.307  13
  -1  -4   8 4653.34 468.746   5
   1  -4  -8 5304.05 359.177   6
   1   4  -8 5038.15 352.167  27
   1   4  -8 5222.89 356.261  47
   1  -4  -8 5197.75 363.659  10
   1  -4  -8 4921.89 480.689   3
   1   4  -7 494.962 110.366  44
   1   4  -7 516.066 109.320  47
   1  -4  -7 632.354 126.707  37
  -1  -4   7 435.837 145.733   5
  -1  -4   7 446.267 115.674  38
  -1  -4   6 18705.7 974.101   5
   1   4  -6 20112.5 810.347  47
  -1  -4   6 20423.6 839.020  38
   1   4  -6 21525.8 816.230  41
  -1  -4   5 7702.44 401.824  38
   1   4  -5 8288.73 414.678  41
   1  -4  -5 8840.12 587.467   3
   1  -4  -5 8493.11 377.342   4
   1   4  -5 8092.62 416.403  47
   1   4  -4 13649.2 580.718  41
   1  -4  -4 13740.8 739.995   3
   1   4  -4 14746.4 594.889  42
  -1  -4   4 14358.8 738.646   5
   1   4  -4 16144.7 773.009  49
   1  -4  -3 540.690 136.801   3
  -1  -4   3 854.521 157.155   5
  -1   4   3 692.619 99.9938  49
   1   4  -3 681.126 141.605  49
   1   4  -3 734.160 105.279  48
   1   4  -3 514.887 86.4708  42
  -1  -4   2 8149.58 399.133   3
   1  -4  -2 8426.34 500.038   3
  -1   4   2 7812.60 385.471  49
   1   4  -2 7993.48 487.060  49
  -1  -4   2 7828.89 466.671   5
  -1  -4   2 7775.93 386.307   4
   1  -4  -2 8080.16 372.153   5
  -1  -4   1 494.653 98.6436   3
   1  -4  -1 247.353 90.8007   3
   1   4  -1 342.947 94.7962  49
  -1   4   1 437.399 86.7183  49
   1  -4  -1 325.812 76.1306   5
  -1  -4   1 502.247 107.943   5
  -1  -4   0 17495.8 747.421   3
   1  -4   0 18755.7 738.015   5
  -1  -4   0 15863.1 647.950   4
  -1  -4   0 17660.1 725.626   5
   1   4   0 17101.8 767.384  49
  -1   4   0 17402.0 709.157  49
  -1  -4  -1 6910.91 424.436   3
   1   4   1 6796.92 404.288  18
   1  -4   1 6735.95 410.417   5
  -1  -4  -1 6748.17 339.184   4
  -1   4  -1 6274.25 385.706  49
   1   4   1 6799.18 421.455  49
   1   4   2 104770. 3173.07  18
   1   4   2 103308. 3219.61  49
  -1  -4  -2 96621.5 3255.76   3
   1  -4   2 100312. 3243.76   5
  -1  -4  -2 104532. 3080.63   4
  -1   4  -3 86253.0 2626.24  41
   1  -4   3 89413.6 2872.85   5
  -1  -4  -3 93386.5 2906.74   3
  -1   4  -3 85344.7 2641.68  47
  -1  -4  -4 11855.9 668.348   3
   1  -4   4 10354.8 631.036   5
  -1   4  -4 11133.5 495.198  44
  -1   4  -4 10279.7 479.770  47
  -1  -4  -5 1721.88 183.153  37
   1  -4   5 1465.78 179.340  38
  -1   4  -5 1808.04 177.715  47
  -1   4  -5 1872.86 183.616  44
  -1  -4  -5 1956.48 271.854   3
   1  -4   6-25.1632 47.5702  38
  -1  -4  -6-23.4983 38.4726  37
  -1  -4  -6 81.3631 85.9810   3
  -1   4  -6-18.4654 49.3674  44
   1  -4   7 151.824 70.3314  38
  -1  -4  -7 167.677 74.1535  23
  -1  -4  -7 42.0466 44.4814  11
  -1   4  -7 20.9867 52.5230  46
  -1   4  -7 164.774 77.8981  44
  -1  -4  -7 77.8158 55.2018   6
   1  -4   7 87.2882 92.2643   5
   1  -4   7 91.7982 65.1076  34
  -1  -4  -7 57.2813 60.5674  37
   1  -4   7 44.6309 47.2095  36
   1  -4   8 11829.8 621.009  36
   1  -4   8 12024.6 625.950  34
  -1  -4  -8 10956.6 591.365  23
  -1   4  -8 11864.8 603.400  44
  -1   4  -8 12167.7 611.961  46
  -1  -4  -8 12223.0 830.233   3
  -1  -4  -8 11447.3 582.708   6
   1  -4   9 7883.29 499.476  36
   1  -4   9 8156.07 502.152  34
  -1   4  -9 7939.94 485.965  44
  -1  -4  -9 8395.58 502.781  23
  -1  -4  -9 8111.05 497.097  10
  -1  -4  -9 8752.85 697.464   3
  -1  -4  -9 7376.61 453.856   6
   1  -4  10 3986.38 341.175  34
   1  -4  10 3773.36 339.524  36
  -1  -4 -10 3791.21 334.765  13
  -1   4 -10 3906.72 332.804  27
  -1  -4 -10 4152.10 320.212   6
  -1  -4 -10 4178.00 343.129  10
  -1  -4 -10 3654.27 449.432   3
  -1   4 -10 4587.40 352.938  45
  -1   4 -10 3337.21 307.122  43
  -1  -4 -11 960.470 162.995  10
  -1   4 -11 772.694 153.226  46
  -1   4 -11 926.999 151.449  43
  -1   4 -11 981.834 161.787  45
   1  -4  11 690.895 147.554  34
   1  -4  11 920.456 166.570  36
  -1   4 -11 1044.21 171.851  27
  -1  -4 -11 678.446 117.501  28
  -1   4 -12 17664.0 797.121  27
  -1   4 -12 17798.6 794.641  30
  -1  -4 -12 18312.4 794.661  10
   1  -4  12 17739.7 777.159  34
   1  -4  12 17351.7 798.356  36
  -1   4 -12 17131.3 764.558  45
  -1   4 -12 17294.6 750.356  43
  -1  -4 -13 3637.39 276.940  10
  -1   4 -13 4102.74 306.801  27
  -1   4 -13 4156.81 301.094  30
  -1   4 -13 4373.55 292.243  45
  -1   4 -13 3762.18 264.265  43
  -1   4 -14 89.5887 56.4964  27
  -1  -4 -14 75.9596 56.1702  10
   1  -4  14 45.7246 53.9492  21
  -1   4 -14 108.571 51.3590  30
  -1   4 -15 6727.69 294.763  27
   1  -4  15 6599.24 292.644  21
   1   5 -15 1529.57 125.714  27
  -1  -5  15 1396.97 116.535  21
  -1  -5  15 1782.19 145.081  35
   1   5 -15 1437.08 122.609  30
   1   5 -14 98.7563 42.9445  45
   1  -5 -14 200.537 66.4436  10
  -1  -5  14 155.013 69.3229  21
   1   5 -14 170.819 60.3001  27
   1   5 -14 139.843 55.2152  26
   1   5 -13 1133.71 143.245  45
   1   5 -13 1442.13 152.199  43
   1  -5 -13 1194.38 163.310  10
  -1  -5  13 1431.44 172.092  21
   1   5 -13 1503.67 176.542  27
   1   5 -13 1127.26 150.100  26
   1   5 -12 1417.40 182.778  27
   1  -5 -12 1364.24 182.237  13
   1   5 -12 1864.90 204.814  46
   1   5 -12 1497.28 176.270  43
   1   5 -12 1374.82 176.817  45
  -1  -5  12 1364.98 187.133  21
   1   5 -12 1076.04 171.499  30
   1  -5 -11 6404.75 420.246  13
   1   5 -11 6191.76 435.172  30
   1   5 -11 6303.40 421.384  27
   1   5 -11 7163.79 446.257  45
   1   5 -11 6672.62 432.386  46
   1  -5 -11 6157.73 413.676   6
  -1  -5  11 7055.56 460.560  21
   1  -5 -10 103.032 87.8008  10
   1  -5 -10 95.9548 68.0477  13
   1   5 -10 80.1563 71.4547  30
   1   5 -10 96.6823 79.1622  27
  -1  -5  10 82.0685 100.160  21
   1   5 -10 25.2917 63.2762  45
   1  -5 -10 53.7760 101.673   3
   1  -5 -10 48.0044 71.7660   6
  -1  -5  10 103.998 130.048   5
   1  -5  -9 558.356 134.243  10
   1   5  -9 467.008 123.671  44
  -1  -5   9 578.254 140.805  21
   1  -5  -9 560.601 129.441  13
   1   5  -9 526.640 130.027  30
   1   5  -9 398.230 109.306  27
   1  -5  -9 538.074 183.866   3
   1  -5  -9 481.973 121.281   6
  -1  -5   9 260.932 148.591   5
  -1  -5   8 15088.0 976.745   5
   1  -5  -8 16821.0 778.016   6
   1  -5  -8 17592.8 767.329  13
   1   5  -8 17225.7 763.486  27
   1  -5  -8 16904.4 788.303  10
  -1  -5   8 17710.3 824.719  21
   1   5  -8 16737.1 780.270  44
   1   5  -8 17517.9 788.933  47
   1   5  -7 19206.3 842.401  47
  -1  -5   7 18985.3 869.212  21
   1  -5  -7 19495.7 844.833  10
   1  -5  -7 20118.9 833.126  11
   1  -5  -7 19802.5 849.454   6
   1  -5  -7 19448.1 813.513  13
   1   5  -7 19424.7 811.153  27
   1  -5  -7 18050.2 1065.61   3
   1   5  -7 20423.7 857.618  44
   1  -5  -6 2474.45 233.618  11
  -1  -5   6 2737.39 266.759  21
   1   5  -6 3379.19 266.734  41
   1   5  -6 2923.19 258.701  47
   1  -5  -6 2641.31 358.520   3
   1   5  -5 18955.4 780.424  47
  -1  -5   5 17733.1 801.692  21
   1  -5  -5 17427.0 711.267   4
  -1  -5   5 18875.3 992.063   5
   1  -5  -5 20449.3 1033.64   3
   1   5  -5 18673.7 767.194  41
   1   5  -4 8390.78 585.063  49
   1   5  -4 7298.48 417.472  47
   1  -5  -4 8066.90 402.516   4
  -1  -5   4 8572.78 587.001   5
   1  -5  -4 8048.88 585.925   3
   1   5  -4 7404.55 415.097  41
   1   5  -3 51472.1 1660.21  41
  -1  -5   3 49554.0 1868.55   5
   1  -5  -3 49719.8 1638.90   4
   1  -5  -3 48534.6 1902.12   3
   1   5  -3 50466.7 1657.67  42
   1   5  -3 47947.4 1873.17  49
   1   5  -3 52391.3 1658.60  48
  -1  -5   2 117.562 68.1695   5
   1  -5  -2 64.7807 81.1031   3
   1   5  -2 133.884 61.4263  42
   1   5  -2 359.407 81.6325  48
   1   5  -2 93.1060 71.9708  49
   1  -5  -1 1916.17 203.676   5
  -1  -5   1 1860.18 230.256   5
   1   5  -1 1705.43 161.605  48
  -1   5   1 1659.64 184.407  49
   1   5  -1 2027.38 250.411  49
  -1  -5   1 1652.18 201.622   3
   1  -5  -1 1791.29 236.427   3
   1   5  -1 1938.20 176.168  42
   1  -5   0 7473.82 454.714   5
  -1  -5   0 7126.62 451.864   5
  -1  -5   0 6964.38 389.142   4
  -1  -5   0 6507.32 449.722   3
   1   5   0 8104.03 503.814  18
   1   5   0 6879.51 352.085  48
   1   5   0 6907.14 473.249  49
  -1   5   0 6642.06 414.542  49
  -1  -5  -1 17981.0 761.462   4
   1  -5   1 20747.2 899.303   5
  -1  -5  -1 19090.3 818.699   5
  -1  -5  -1 18370.6 898.686   3
   1   5   1 21038.8 899.471  18
   1   5   1 19826.8 893.243  49
  -1   5  -1 18884.6 716.028  47
  -1  -5  -2 564.874 104.137   5
  -1  -5  -2 440.367 95.5815   4
   1  -5   2 488.092 132.758   5
   1   5   2 404.393 114.683  49
  -1   5  -2 331.662 82.5823  47
  -1  -5  -2 529.880 140.578   3
   1   5   2 653.056 133.924  18
  -1  -5  -3 12254.7 731.391   3
   1   5   3 11791.8 639.784  49
  -1   5  -3 12211.6 537.643  47
  -1   5  -3 11181.7 507.373  41
  -1  -5  -3 12089.8 557.291   4
   1  -5   3 12810.0 729.204   5
  -1  -5  -4 244.437 139.269   3
  -1  -5  -4 483.341 106.551  12
   1  -5   4 343.433 130.505   5
  -1  -5  -4 551.392 109.505   4
  -1  -5  -4 329.779 86.6994   6
   1   5   4 271.949 96.8014  49
  -1   5  -4 523.955 102.880  47
  -1   5  -4 374.169 91.3538  44
   1  -5   5 2530.57 334.302   5
  -1  -5  -5 2454.68 226.170   4
  -1  -5  -5 2976.56 255.085   6
  -1  -5  -5 2465.96 344.129   3
  -1  -5  -5 2659.72 245.069  11
   1  -5   5 2412.64 248.768  34
   1  -5   5 2451.23 240.779  36
   1  -5   5 2826.02 270.745  21
  -1   5  -5 2440.51 224.844  47
  -1   5  -5 2760.20 245.773  44
   1  -5   6 11901.5 614.544  36
  -1  -5  -6 11869.8 590.757  23
  -1  -5  -6 12791.6 625.502  11
  -1  -5  -6 12020.4 830.317   3
  -1   5  -6 13397.3 628.347  44
  -1  -5  -6 12240.1 608.116   6
   1  -5   6 12101.8 812.953   5
  -1  -5  -6 12372.5 581.172   4
   1  -5   7 2154.72 236.572  36
   1  -5   7 1821.87 232.013  34
  -1  -5  -7 2516.03 372.294   3
  -1  -5  -7 2260.12 234.072  23
  -1  -5  -7 2063.33 230.666  11
  -1   5  -7 2381.57 250.424  46
  -1   5  -7 1935.61 224.864  44
  -1  -5  -7 2381.24 220.972   4
  -1  -5  -7 2026.10 222.845   6
  -1  -5  -8 26631.5 1061.16   6
  -1  -5  -8 26668.2 1003.57   4
  -1   5  -8 27018.3 1070.62  27
  -1  -5  -8 26566.2 1072.76  23
  -1   5  -8 28524.5 1109.70  46
  -1   5  -8 26784.6 1109.03  45
  -1   5  -8 26100.8 1079.20  44
   1  -5   8 25207.4 1096.07  34
   1  -5   8 26918.8 1099.26  36
   1  -5   9 439.114 117.884  36
   1  -5   9 669.763 150.430  34
  -1  -5  -9 562.288 137.339  13
  -1   5  -9 528.531 123.045  27
  -1   5  -9 444.940 119.916  44
  -1   5  -9 401.539 121.723  46
  -1  -5  -9 494.414 126.156  10
  -1  -5  -9 516.748 128.147   6
  -1  -5  -9 386.479 157.151   3
  -1  -5 -10 5698.82 402.190  13
  -1   5 -10 5331.46 383.191  27
  -1  -5 -10 4930.40 352.488   6
  -1  -5 -10 5751.86 403.190  10
  -1   5 -10 5673.17 393.230  43
  -1   5 -10 5343.99 387.237  46
   1  -5  10 5731.15 406.213  36
  -1   5 -11 399.342 108.925  43
  -1   5 -11 110.449 75.4479  45
   1  -5  11 159.877 80.9299  36
  -1   5 -11 257.874 96.7153  30
  -1   5 -11 153.720 77.8254  27
  -1  -5 -11 113.821 83.4842  13
  -1  -5 -11 226.428 93.4227  10
   1  -5  11 218.713 92.0147  21
  -1  -5 -11 130.433 80.8646   6
  -1  -5 -12 560.803 117.586  13
  -1   5 -12 576.435 120.834  30
  -1   5 -12 452.850 103.079  27
   1  -5  12 348.043 101.190  21
  -1   5 -12 365.772 92.1726  45
  -1   5 -12 310.410 82.2871  43
  -1  -5 -12 380.089 100.656  10
  -1   5 -13 706.474 109.609  27
  -1   5 -13 449.248 85.2883  26
  -1  -5 -13 417.252 92.3659  10
   1  -5  13 471.021 99.4940  21
  -1   5 -13 585.174 96.4821  45
  -1   5 -13 532.278 89.5090  43
  -1  -5 -14 3734.09 204.816  10
  -1   5 -14 3383.07 204.018  27
  -1   5 -14 3661.42 209.406  30
   1  -5  14 3347.63 211.215  21
  -1  -6  14 690.538 79.1952  21
  -1  -6  14 810.690 91.1224  35
   1   6 -14 558.794 61.2317  27
   1   6 -14 779.279 77.6106  26
  -1  -6  13 254.781 74.8070  35
   1   6 -13 231.195 64.6080  26
   1   6 -13 185.419 56.8846  27
   1   6 -13 349.355 78.4438  30
  -1  -6  13 322.147 76.4332  21
   1   6 -13 352.055 67.9926  43
   1   6 -13 154.179 54.2006  45
  -1  -6  12 335.340 95.3291  35
   1   6 -12 290.645 91.3777  30
   1   6 -12 443.304 89.9643  27
   1   6 -12 388.307 100.573  26
   1   6 -12 386.964 84.6107  43
   1   6 -12 299.286 79.1845  45
   1   6 -12 391.393 94.2952  46
   1  -6 -12 365.994 95.1338  10
  -1  -6  12 271.163 84.2765  21
   1  -6 -11 1810.50 186.309  13
   1   6 -11 1782.10 209.465  30
   1   6 -11 1937.38 194.276  27
   1   6 -11 1978.89 212.968  45
   1  -6 -11 2069.57 217.919  10
   1  -6 -11 2426.82 229.607   6
  -1  -6  11 2068.55 226.105  21
   1  -6 -10 24361.4 957.113  13
   1   6 -10 25169.7 1019.14  30
   1   6 -10 24762.2 962.712  27
   1   6 -10 23297.4 994.198  46
   1   6 -10 26142.1 1032.99  45
   1   6 -10 24782.2 1010.29  44
   1  -6 -10 26076.8 1024.73  10
  -1  -6  10 23479.2 1018.80  21
   1  -6 -10 24965.9 998.350   6
  -1  -6   9 537.676 148.707  21
   1  -6  -9 499.162 110.771  13
   1   6  -9 395.818 115.251  30
   1   6  -9 497.497 107.154  27
   1  -6  -9 451.709 125.754   6
   1  -6  -9 407.375 109.362  10
   1   6  -9 419.822 117.396  46
   1   6  -9 438.177 120.228  44
  -1  -6   8 9273.02 759.610   5
   1  -6  -8 11596.3 608.952   6
   1  -6  -8 10338.2 537.449  13
   1   6  -8 12087.3 617.492  30
   1  -6  -8 11718.4 605.201  10
   1  -6  -8 10236.1 817.857   3
   1   6  -8 11607.9 612.450  44
  -1  -6   8 10720.2 620.171  21
  -1  -6   7 9206.39 726.059   5
   1  -6  -7 8665.06 520.885   6
   1   6  -7 9232.93 521.436  30
   1  -6  -7 9410.39 513.739  11
   1  -6  -7 8959.75 515.376  10
   1  -6  -7 7468.42 681.873   3
  -1  -6   7 9271.23 563.633  21
   1   6  -7 9283.93 530.841  44
   1   6  -7 8871.38 518.542  47
   1   6  -6 10603.3 553.502  47
  -1  -6   6 10008.1 581.895  21
  -1  -6   6 10577.8 580.670  35
   1   6  -6 9500.75 525.484  30
   1  -6  -6 8683.47 508.490  10
   1  -6  -6 9619.77 522.189  11
   1  -6  -6 9386.20 745.647   3
  -1  -6   6 9403.01 728.955   5
   1   6  -6 9767.92 548.395  44
   1   6  -5 88.7476 81.2231  47
   1  -6  -5-49.8426 105.345   3
  -1  -6   5-26.5400 56.0986  21
   1   6  -5 102.796 67.3203  41
  -1  -6   5 148.996 77.8503  35
   1   6  -5 81.1504 66.4311  30
   1  -6  -5-20.0350 56.8165  10
   1  -6  -5 188.080 83.8054  11
   1  -6  -5 43.9625 54.9755  12
  -1  -6   5 46.3866 75.9441   5
   1   6  -4 28068.0 1053.96  41
  -1  -6   4 27630.0 1103.19  35
   1  -6  -4 26589.6 1073.70  12
  -1  -6   4 29240.5 1067.89   9
   1  -6  -4 27404.6 1068.89   9
   1  -6  -4 27974.1 1065.87  11
   1   6  -4 27208.9 1071.68  47
  -1  -6   4 29942.3 1150.68  21
   1  -6  -4 26246.0 1323.95   3
   1  -6  -4 25585.0 1075.79   6
  -1  -6   4 28603.2 1333.46   5
   1   6  -3 148.278 65.5683  41
  -1  -6   3 22.3726 59.8318  35
  -1  -6   3 79.0398 83.5398   5
   1  -6  -3 22.0775 55.2325   6
  -1  -6   3 140.431 73.4557   9
   1  -6  -3 84.3010 77.1657   9
   1  -6  -3 43.1542 53.9818  12
   1   6  -3 39.6493 74.9683  49
   1   6  -3 19.9769 56.6679  47
   1  -6  -3 86.9804 100.701   3
  -1  -6   3 49.6160 57.4579  21
  -1  -6   2 20584.5 859.692  35
  -1  -6   2 19896.1 995.551   5
  -1  -6   2 20031.1 842.748   9
   1  -6  -2 19355.5 845.030   9
   1  -6  -2 21173.0 851.113   8
   1   6  -2 20050.4 1007.90  49
   1  -6  -2 21103.5 841.320  22
   1   6  -2 19813.4 809.294  42
   1   6  -2 20442.7 815.715  41
   1   6  -1 14156.3 631.099  41
  -1  -6   1 14381.5 665.256  35
   1   6  -1 12897.6 767.529  49
  -1  -6   1 15160.4 693.919  22
   1  -6  -1 13759.0 672.564  21
   1  -6  -1 14021.1 644.638  22
   1  -6  -1 14533.3 666.372   8
   1  -6  -1 12781.6 646.407   9
  -1  -6   1 14328.4 663.555   9
   1   6  -1 15193.6 635.336  42
  -1  -6   1 15774.3 799.576   5
   1   6  -1 14775.4 824.864  18
   1  -6   0 605.217 125.438  21
   1   6   0 662.498 159.544  18
  -1  -6   0 965.239 148.209  35
  -1  -6   0 972.450 185.110   3
   1  -6   0 690.812 130.060   9
   1   6   0 901.541 125.838  42
   1  -6   0 837.438 142.174  22
  -1  -6   0 687.621 139.189  22
   1   6   0 631.800 152.292  49
   1  -6   0 775.793 152.002   5
  -1  -6   0 928.663 166.009   5
   1  -6   1 7237.16 434.063   9
   1  -6   1 7123.38 434.852   8
  -1  -6  -1 8359.56 461.600   4
   1  -6   1 7572.41 530.166   5
   1  -6   1 7806.62 466.369  21
  -1  -6  -1 6527.83 431.799  22
   1  -6   1 7378.10 427.692  22
   1   6   1 7460.20 516.587  49
  -1  -6  -1 7116.86 541.819   3
  -1  -6  -2 1044.29 209.940   3
  -1  -6  -2 987.644 156.217  12
   1  -6   2 1015.04 150.634   9
  -1  -6  -2 1240.95 172.844   4
   1  -6   2 1272.46 224.573   5
  -1  -6  -2 751.529 144.092  22
  -1   6  -2 1135.99 143.537  47
   1  -6   2 1026.07 174.192  21
  -1   6  -3 12491.6 598.289  44
   1  -6   3 12390.0 607.021  35
  -1  -6  -3 13026.7 651.940  12
   1  -6   3 13595.2 631.221   9
  -1  -6  -3 13300.3 650.363   6
  -1  -6  -3 13733.2 637.582   4
   1  -6   3 12202.6 771.686   5
   1  -6   3 13918.1 678.370  21
  -1  -6  -3 12165.0 800.219   3
  -1   6  -3 12545.7 584.646  47
  -1   6  -4 8051.77 465.626  44
   1  -6   4 7923.69 475.047  35
  -1  -6  -4 8660.55 686.539   3
   1  -6   4 9431.22 487.802   9
  -1  -6  -4 8696.19 500.152  11
  -1  -6  -4 8711.18 507.167  12
   1  -6   4 8870.02 527.375  21
  -1  -6  -4 8936.99 490.108   4
   1  -6   4 8142.13 631.729   5
  -1  -6  -4 9114.31 514.285   6
  -1   6  -4 8260.52 458.872  47
  -1   6  -5 20434.0 849.524  44
   1  -6   5 19667.9 807.749   9
  -1  -6  -5 18740.5 848.613  11
  -1  -6  -5 18040.4 1086.61   3
   1  -6   5 19921.2 898.496  21
   1  -6   5 19014.6 1074.18   5
  -1  -6  -5 18830.2 851.133   6
  -1  -6  -5 18747.7 816.438   4
  -1   6  -5 21083.1 837.867  47
  -1  -6  -6 47978.4 2053.03   3
   1  -6   6 47486.3 1739.63  21
  -1  -6  -6 45527.9 1609.02  23
  -1  -6  -6 47409.7 1694.97  11
  -1   6  -6 49130.3 1693.66  46
  -1   6  -6 49255.8 1684.10  44
  -1  -6  -6 47050.9 1682.09   6
  -1  -6  -6 47821.4 1639.04   4
  -1  -6  -7 10754.3 814.431   3
  -1   6  -7 11755.3 556.119  27
  -1   6  -7 10936.1 588.784  46
  -1   6  -7 10807.0 577.607  44
  -1  -6  -7 11180.1 593.671  11
  -1  -6  -7 10019.0 521.931   4
  -1  -6  -7 10589.6 574.290   6
   1  -6   7 10811.1 619.249  21
  -1   6  -8 120.429 68.4065  27
  -1  -6  -8 22.7035 64.3822   6
  -1   6  -8 23.6687 54.8048  44
  -1   6  -8 129.329 97.7945  45
  -1   6  -8-24.2414 64.8118  46
  -1  -6  -8 22.7843 56.9833  13
  -1  -6  -8 50.2373 67.1568  10
  -1   6  -9 1380.60 188.483  30
  -1   6  -9 1176.19 162.313  27
  -1  -6  -9 1297.82 176.165   6
  -1   6  -9 1274.70 182.853  46
  -1   6  -9 1446.69 197.187  45
  -1  -6  -9 1288.53 173.952  13
  -1  -6  -9 1144.74 182.469  10
  -1   6 -10 4522.58 309.305  27
  -1  -6 -10 4551.18 312.521   6
  -1   6 -10 4660.36 334.899  46
  -1   6 -10 5219.15 355.229  45
  -1   6 -10 4107.12 319.899  30
  -1  -6 -10 4579.52 325.497  13
  -1   6 -11 428.937 89.9053  27
  -1  -6 -11 414.786 94.7066  13
   1  -6  11 362.442 97.6916  21
  -1   6 -11 457.237 107.107  30
  -1   6 -11 292.334 85.1402  43
   1  -6  12 759.364 108.096  35
  -1   6 -12 756.662 111.093  30
  -1   6 -12 933.852 108.752  27
  -1   6 -12 871.571 118.709  26
   1  -6  12 731.148 113.679  21
  -1  -6 -12 906.529 120.752  10
  -1   6 -12 771.366 106.230  43
  -1   6 -12 720.995 106.076  45
  -1   6 -13 1201.69 113.151  30
  -1   6 -13 1100.90 93.1421  27
  -1   6 -13 1171.40 103.026  26
   1  -6  13 1311.60 107.426  35
   1  -6  13 1103.47 111.187  21
  -1  -6 -13 1353.78 117.419  10
   1   7 -13 734.238 71.2730  26
  -1  -7  13 860.547 74.5761  21
  -1  -7  12 147.061 53.6271  35
  -1  -7  12 134.271 53.0419  21
   1  -7 -12 166.276 51.6396  10
   1   7 -12 144.337 49.8607  30
   1   7 -11 210.913 68.5433  45
   1   7 -11 179.394 65.0191  46
   1   7 -11 170.982 63.4419  43
   1   7 -11 237.804 71.4439  30
   1   7 -11 215.055 71.3716  26
  -1  -7  11 147.199 62.4989  35
  -1  -7  11 388.883 92.0062  21
   1  -7 -11 189.178 62.8465  10
   1  -7 -11 281.455 77.7825   6
   1   7 -10 164.271 69.1499  46
   1   7 -10 143.813 72.2240  44
  -1  -7  10 127.678 71.2205  35
   1   7 -10 168.570 67.7434  30
   1   7 -10 187.396 79.3363  26
  -1  -7  10 116.063 75.5150  21
   1  -7 -10 147.963 64.2234  10
   1  -7 -10 226.583 77.3974   6
  -1  -7   9 3451.06 286.456  35
   1   7  -9 3432.40 274.068  30
   1   7  -9 3174.15 279.538  26
  -1  -7   9 3576.15 307.980  21
   1  -7  -9 3726.58 282.358  10
   1   7  -9 4261.73 313.456  44
   1   7  -9 4251.47 321.033  45
   1   7  -9 4357.09 320.744  46
   1  -7  -9 4279.86 311.725   6
   1   7  -8 22.7170 64.4184  46
   1   7  -8 22.2148 55.5572  44
  -1  -7   8-24.8997 70.6072  21
  -1  -7   8 23.0450 61.6116  35
   1   7  -8 39.8499 53.2714  30
   1   7  -8 45.9184 65.1052  26
   1  -7  -8 19.7488 56.0026  10
   1  -7  -8 44.5590 63.1781   6
  -1  -7   7 1334.03 195.027  35
   1   7  -7 1707.45 193.544  30
   1  -7  -7 1667.74 193.595  10
  -1  -7   7 1115.03 184.075  21
  -1  -7   7 1534.51 172.748  25
   1   7  -7 1632.33 200.060  47
   1   7  -7 1555.89 200.780  44
   1   7  -6 834.307 134.562  30
   1  -7  -6 826.084 136.345  10
   1  -7  -6 798.646 138.439  11
  -1  -7   6 1039.37 170.494  35
   1   7  -6 943.697 161.178  44
   1   7  -6 963.316 157.576  47
  -1  -7   6 907.983 168.368  21
  -1  -7   5 14938.5 725.776  35
  -1  -7   5 14169.3 915.969   5
   1  -7  -5 14794.2 662.335  10
   1  -7  -5 14164.8 683.658  11
  -1  -7   5 14670.8 756.516  21
   1   7  -5 16689.9 727.076  47
   1   7  -5 15855.5 730.407  44
  -1  -7   4 1344.04 209.943  21
   1   7  -4 2016.42 206.674  41
  -1  -7   4 1961.94 225.763  35
   1  -7  -4 1978.38 225.762  12
   1   7  -4 1863.81 213.422  26
   1  -7  -4 2139.03 225.191  11
  -1  -7   4 1741.74 223.600  22
  -1  -7   4 2000.60 314.306   5
   1  -7  -4 2116.46 238.808   6
   1   7  -4 1723.83 203.613  47
   1   7  -3 1873.36 307.785  18
   1   7  -3 2648.24 232.532  41
  -1  -7   3 2653.67 259.161  35
   1  -7  -3 2236.01 248.168  12
   1   7  -3 2375.96 226.379  26
   1  -7  -3 2228.61 235.836  11
  -1  -7   3 2193.29 251.149  22
   1   7  -3 2532.80 240.674  47
  -1  -7   3 3014.97 363.120   5
   1  -7  -3 2572.30 261.795   6
   1   7  -2 3805.41 285.938  41
  -1  -7   2 4257.56 332.673  35
   1  -7  -2 4376.84 348.726  12
   1   7  -2 4422.78 317.452  47
  -1  -7   2 4041.60 341.256  22
   1   7  -2 4348.82 455.045  18
   1  -7  -2 4524.97 350.750   6
  -1  -7   2 4272.13 420.766   5
   1  -7  -1 2506.65 259.877   9
   1   7  -1 2465.38 232.201  47
   1  -7  -1 2385.21 236.522  22
  -1  -7   1 2725.17 276.730  22
  -1  -7   1 2653.13 250.966  35
   1  -7  -1 2637.28 269.689  12
  -1  -7   0 6169.81 437.134  22
   1  -7   0 6494.22 447.198  21
   1  -7   0 6515.02 410.805  22
   1  -7   0 7408.54 456.981   9
  -1  -7  -1 11735.0 622.373  22
   1  -7   1 11583.0 629.539  21
   1  -7   1 11608.4 579.701  22
   1  -7   1 11712.3 607.694   9
  -1   7  -1 11273.0 535.610  44
   1  -7   2 399.712 118.978  21
  -1  -7  -2 651.197 174.661   3
  -1  -7  -2 571.220 139.543  12
   1  -7   2 537.062 121.708   9
   1  -7   2 415.160 102.923  22
  -1   7  -2 534.599 109.726  44
  -1  -7  -2 558.485 134.338   6
  -1  -7  -3 8721.84 670.378   3
  -1  -7  -3 8740.33 521.467  12
   1  -7   3 7640.66 470.644   9
  -1  -7  -3 7798.62 490.188  11
  -1   7  -3 7929.01 432.305  47
  -1   7  -3 8660.18 465.243  44
   1  -7   3 8829.99 530.958  21
   1  -7   3 8716.44 478.349  22
  -1  -7  -3 8509.01 512.307   6
  -1  -7  -4 2431.40 350.859   3
  -1   7  -4 2505.68 237.333  44
  -1  -7  -4 2569.80 262.356   6
  -1  -7  -4 2230.67 246.006  11
   1  -7   4 2496.44 241.462   9
   1  -7   4 2456.06 234.987  22
   1  -7   4 2199.80 258.687  21
   1  -7   4 2023.36 215.109  35
  -1   7  -5 9499.08 514.885  44
  -1   7  -5 9543.09 525.919  46
  -1  -7  -5 10478.3 563.025   6
  -1  -7  -5 9471.06 540.093  11
   1  -7   5 9465.04 497.768   9
   1  -7   5 9461.97 567.644  21
   1  -7   5 9933.10 517.796  35
  -1  -7  -6-23.0771 65.4365  11
  -1  -7  -6 67.7135 73.9028  10
   1  -7   6 40.9067 61.1339  35
  -1   7  -6 19.2043 51.3410  30
  -1   7  -6-22.0696 55.1903  46
  -1   7  -6 21.2794 53.2144  44
   1  -7   6 209.789 95.9957  21
  -1  -7  -6 46.5631 62.2408   6
  -1  -7  -6-17.2683 46.1655  13
   1  -7   7 4623.24 322.782  35
  -1   7  -7 4139.14 306.362  30
  -1   7  -7 4706.16 339.570  46
  -1   7  -7 5447.87 378.421  45
  -1   7  -7 4836.35 340.043  44
  -1  -7  -7 5079.27 352.795   6
  -1  -7  -7 4751.89 344.480  10
  -1  -7  -7 4292.28 296.106  13
   1  -7   7 4120.29 342.680  21
  -1   7  -8 1509.70 182.401  46
  -1   7  -8 1464.22 188.544  45
   1  -7   8 1499.92 174.066  35
   1  -7   8 1223.20 181.782  21
  -1  -7  -8 1206.03 162.574   6
  -1   7  -8 1342.97 165.584  30
  -1  -7  -8 1203.20 167.828  10
   1  -7   9 93.6878 57.2402  35
  -1   7  -9 215.890 68.4864  30
  -1  -7  -9 36.1352 59.2344  10
  -1   7  -9 129.275 78.1214  43
  -1   7  -9 107.704 63.5553  46
  -1   7  -9 76.1726 56.9991  45
  -1  -7  -9 149.296 68.4105   6
  -1   7 -10 3141.81 222.898  30
  -1  -7 -10 2994.96 214.005   6
  -1  -7 -10 2981.48 226.608  10
  -1   7 -10 2681.11 221.234  45
  -1   7 -11 1101.65 115.146  30
  -1  -7 -11 1111.69 121.279  10
  -1   7 -11 1365.08 132.306  45
  -1   7 -11 1008.47 114.059  43
  -1   7 -11 1020.25 116.705  26
  -1   7 -12 93.3739 30.9106  30
  -1  -7 -12 183.479 41.6952  10
  -1  -8  11 70.8040 33.4932  21
   1   8 -11 39.9978 27.5038  26
   1   8 -10 259.214 63.2701  45
   1  -8 -10 188.092 57.0151   6
  -1  -8  10 193.320 59.1386  21
   1   8 -10 176.079 52.1066  26
   1   8  -9 2069.07 178.595  46
   1   8  -9 2502.65 201.920  45
  -1  -8   9 1822.58 180.164  21
   1  -8  -9 2290.07 186.877   6
   1   8  -9 2043.46 174.388  26
   1   8  -8 3596.80 255.227  26
  -1  -8   8 3783.99 280.734  21
  -1  -8   8 3550.05 240.173  22
  -1  -8   8 3552.66 248.984  35
   1  -8  -8 3655.24 265.346   6
   1   8  -8 4250.18 276.360  44
   1   8  -8 3601.22 261.596  46
   1   8  -8 4060.74 285.936  45
  -1  -8   7 7329.55 398.650  22
  -1  -8   7 8488.01 460.844  21
   1   8  -7 7710.00 414.126  44
   1   8  -7 7711.97 422.768  46
  -1  -8   7 6933.19 393.095  35
   1   8  -7 7683.56 410.231  26
  -1  -8   6 88.9232 60.6773  35
  -1  -8   6 92.2708 62.9564  22
   1   8  -6 69.4128 51.9482  26
   1   8  -6 95.6352 70.0774  46
   1   8  -6 111.362 68.0045  44
  -1  -8   6 339.956 109.265  21
  -1  -8   5 8565.90 462.991  35
   1   8  -5 8354.54 445.495  47
  -1  -8   5 9286.56 490.588  22
   1  -8  -5 8852.93 455.643  11
   1   8  -5 8153.19 441.358  26
   1   8  -5 9894.24 491.246  44
   1  -8  -5 9177.58 501.596   6
   1   8  -4 2929.42 237.306  47
  -1  -8   4 2639.80 249.836  22
   1  -8  -4 2745.75 239.210  11
  -1  -8   4 2372.40 228.196  35
   1   8  -4 2791.83 244.537  44
   1  -8  -4 2777.87 260.871   6
   1  -8  -3 1784.13 211.558   6
   1  -8  -3 1510.44 196.330  12
   1  -8  -3 1751.86 191.205  11
  -1  -8   3 1640.52 184.359  35
  -1  -8   3 1944.98 218.196  22
   1   8  -3 1612.73 175.214  47
   1   8  -3 1627.23 186.108  44
   1  -8  -2 7648.34 433.325  11
   1   8  -2 7294.06 400.356  47
  -1  -8   2 6969.71 440.158  22
   1  -8  -2 7483.53 459.225  12
  -1  -8   2 7548.80 476.798  12
   1  -8  -2 7647.31 459.376   6
   1  -8  -1 1213.79 180.100   6
  -1  -8   1 1716.76 206.646  22
   1  -8  -1 1302.50 189.248  12
   1  -8   0 17499.3 814.977  12
   1  -8   0 18290.0 799.381   6
   1  -8   1 8126.54 490.643  12
   1  -8   1 7300.74 446.520   6
   1  -8   2 28086.2 1128.14  21
   1  -8   2 27607.4 1023.25  22
  -1  -8  -2 28248.2 1102.27  11
  -1  -8  -2 27768.7 1122.73  12
  -1  -8  -2 28523.1 1122.28   6
  -1   8  -3 14670.4 620.055  46
  -1  -8  -3 13854.2 670.379  11
   1  -8   3 14640.4 705.496  21
  -1  -8  -3 14194.5 689.600   6
  -1   8  -4 5153.50 321.446  26
  -1   8  -4 5796.90 336.721  44
  -1   8  -4 5293.70 331.914  46
  -1  -8  -4 5566.32 368.352  11
  -1  -8  -4 5858.94 339.170  10
   1  -8   4 5357.01 383.431  21
  -1  -8  -4 5662.48 381.713   6
  -1   8  -5 13700.2 599.251  26
  -1   8  -5 13315.9 587.714  44
  -1   8  -5 13202.2 596.784  46
  -1   8  -5 14657.3 642.472  45
  -1  -8  -5 13379.4 629.611  11
  -1  -8  -5 13939.9 598.498  10
   1  -8   5 13674.4 658.804  21
  -1  -8  -5 14305.3 655.650   6
  -1   8  -6 4453.52 292.679  26
  -1   8  -6 4224.93 279.220  44
  -1   8  -6 4743.19 297.682  46
  -1   8  -6 4657.65 316.441  45
  -1  -8  -6 4244.31 282.651  10
   1  -8   6 5261.61 345.596  21
  -1  -8  -6 4290.56 306.893   6
  -1  -8  -7 555.586 101.071  10
  -1   8  -7 490.633 96.4523  26
  -1   8  -7 592.874 108.855  45
  -1   8  -7 553.755 98.5129  46
  -1  -8  -7 547.010 106.389   6
   1  -8   7 444.775 99.1627  21
  -1   8  -8 3204.93 221.244  26
  -1   8  -8 3260.85 229.249  43
  -1   8  -8 3258.71 220.773  46
  -1   8  -8 3084.82 224.207  45
  -1  -8  -8 2968.55 206.338  10
   1  -8   8 3115.02 232.004  21
  -1  -8  -8 2907.29 214.032   6
  -1  -8  -9 415.861 70.1861  10
  -1   8  -9 425.125 73.2585  26
  -1   8  -9 591.416 87.3683  43
   1  -8   9 621.579 90.7146  21
  -1  -8  -9 432.967 71.4901   6
  -1   8 -10 27099.2 789.408  26
   1  -8  10 26519.4 798.104  21
  -1  -9   8 816.529 84.5581  12
  -1  -9   7 1364.48 130.120  12
   1   9  -6 564.996 89.3448  45
   1  -9  -6 556.600 91.1064   6
  -1  -9   6 604.500 83.8427   6
  -1  -9   6 461.723 88.6269  12
   1   9  -5 311.703 64.0764  44
   1   9  -5 229.284 57.9364  46
   1  -9  -5 279.225 76.1678   6
  -1  -9   5 255.784 70.8756   6
  -1  -9   5 258.169 74.9541  12
   1   9  -4 531.523 84.2416  46
   1  -9  -4 574.338 102.202   6
  -1  -9   4 571.583 102.973   6
  -1  -9   4 552.328 111.822  12
   1  -9  -3 983.181 139.733   6
  -1  -9   3 1526.49 164.126   6
   1   9  -3 1180.26 119.730  32
  -1  -9   3 1143.25 154.626  12
  -1  -9   2 409.484 98.9624   6
   1  -9  -2 453.677 97.7372   6
  -1  -9   2 371.565 97.0648  12
   1  -9  -2 713.089 119.060  12
   1  -9  -1 1584.41 170.945   6
  -1  -9   1 1500.34 174.971   6
   1  -9  -1 1545.66 172.309  12
  -1  -9   1 1253.19 153.866  11
   1  -9   0 266.992 78.9007   6
  -1  -9   0 249.542 84.5641   6
   1  -9   0 355.101 92.2176  12
  -1  -9   0 211.164 80.1222  11
   1  -9   1 7317.40 382.340   6
   1  -9   1 8133.56 425.277  12
  -1  -9  -1 6766.24 401.907  12
  -1  -9  -1 7053.63 386.591  11
   1  -9   2 2941.89 219.104   6
   1  -9   2 3137.30 250.272  12
  -1  -9  -2 3307.40 241.672  11
  -1  -9  -3 1294.53 158.212   6
   1  -9   3 1616.48 172.361  12
  -1  -9  -3 1592.93 157.591  11
  -1  -9  -4 1997.54 182.409   6
   1  -9   4 1838.86 178.822  12
  -1  -9  -5 1614.20 155.993   6
  -1  -9  -6 4430.81 246.162   6
  -1  -9  -7 1235.45 108.212   6
   1  -9   8 889.864 72.3557  12
   1 -10  -3 5111.88 217.449   6
  -1 -10   3 5225.01 218.126   6
  -1 -10   2 6358.90 260.347   6
   1 -10  -2 5411.97 237.709   6
  -1 -10   1 23727.6 781.167   6
  -1 -10   0 4208.90 214.491   6
  -1 -10  -1 278.476 53.2976   6
   1 -10   3 7279.73 281.901  12
   2   0 -18 2664.09 152.382  14
   2   0 -18 2682.69 149.449  15
   2   0 -17-27.7586 55.6619  14
   2   0 -16 3807.93 268.635  16
  -2   0  16 3900.24 253.547  36
   2   0 -15 21.8789 58.4910  16
   2   0 -15-18.6671 46.6819  27
  -2   0  15 76.5136 62.6306  36
   2   0 -14 22.3912 56.0056  27
   2   0 -14 105.696 90.0566  28
  -2   0  14 67.5975 63.9018  36
   2   0 -14 20.3292 57.6556  51
   2   0 -13-23.7389 59.3653  27
   2   0 -13-27.1020 84.9600  28
  -2   0  13-57.3415 93.8742  38
   2   0 -13 45.1698 60.3790  51
   2   0 -13 58.3966 78.0587  37
   2   0 -12 180081. 5556.67  28
   2   0 -12 184840. 5529.65  27
  -2   0  12 195091. 6021.72  38
   2   0 -12 179743. 5981.80  37
   2   0 -12 183150. 5510.96  10
   2   0 -11-21.3408 45.1031  27
   2   0 -11 70.3799 70.1196  28
   2   0 -11-20.6407 55.1801  10
  -2   0  11 47.8903 90.5293  38
   2   0 -10 15735.9 904.851  37
  -2   0  10 14739.6 862.850  38
   2   0  -9-36.3444 90.8871  37
   2   0  -9 15.0367 31.7819   3
  -2   0   9 68.2535 91.2337  38
   2   0  -8 10054.4 455.933   3
   2   0  -8 11108.3 641.548  37
  -2   0   8 9418.58 473.918   5
   2   0  -7 12.0100 34.0573   3
   2   0  -7 25.0164 52.8732  37
  -2   0   7 14.0079 37.4505   5
   2   0  -6 131071. 4025.53   1
   2   0  -6 130656. 3892.30   3
   2   0  -6 135061. 4058.36  37
  -2   0   6 136138. 3921.15   5
   2   0  -5-8.59817 24.3811   3
   2   0  -5 45.2387 40.3135   1
   2   0  -5 16.4127 37.9991  37
  -2   0   5 9.31213 29.1923   5
   2   0  -4 245139. 7073.96   3
   2   0  -4 253185. 7154.93   1
   2   0  -3 44.2642 25.3666  49
   2   0  -3-9.78423 33.3505   1
   2   0  -2 37220.3 1122.78  18
   2   0  -2 36380.7 1155.80   1
   2   0  -2 36636.5 1111.59  49
   2   0  -1 7.59739 25.8918   1
   2   0   0 372223. 10580.3  38
   2   0   1 10.7832 39.4747  38
   2   0   2 87280.0 2665.07  38
  -2   0  -3 103.363 54.1869  29
   2   0   3 187.172 68.3392  38
   2   0   4 149111. 4523.50  38
   2   0   5 25.4508 53.7942  38
  -2   0  -6 20966.0 768.509  45
  -2   0  -6 20067.3 753.734  43
   2   0   6 21479.4 977.308  38
  -2   0  -7 15.2031 38.0268  45
   2   0   7 110.161 91.8298  38
  -2   0  -8 107544. 3265.98  45
  -2   0  -8 104206. 3244.95  43
   2   0   8 110007. 3654.80  38
   2   0   9-50.0199 81.9200  38
   2   0   9 74.4527 58.3947  33
  -2   0  -9 65.5758 58.4821  28
   2   0  10 9581.11 789.935  38
  -2   0 -10 10692.4 553.988  13
  -2   0 -10 11100.8 593.552  28
   2   0  11 59.4384 112.366  38
  -2   0 -11-22.3003 63.2442  13
  -2   0 -11-104.446 81.8630  28
  -2   0 -11-22.0044 55.0393  27
  -2   0 -12 56.4169 92.3737  37
  -2   0 -12 77.9733 60.1962  28
  -2   0 -12 42.0538 56.2356  27
  -2   0 -13-17.8978 50.7545  27
  -2   0 -13-47.5719 81.0625  28
  -2   0 -14 15962.8 707.800  28
  -2   0 -15 14.2887 46.7848  28
   2   0  15-28.5289 53.9305  36
   2   0  16 383.739 55.2459  36
   2   1 -18 1706.19 111.907  15
   2   1 -17-12.4184 42.3205  14
   2  -1 -17 12.3832 42.2002  15
   2   1 -16 872.837 125.457  27
  -2  -1  16 1029.20 133.565  36
   2  -1 -16 993.987 127.090  16
   2   1 -16 1076.53 142.717  16
   2   1 -15 5910.60 355.403  51
   2   1 -15 6705.95 408.969  27
  -2  -1  15 6691.43 408.896  36
   2  -1 -15 6533.80 399.981  16
   2   1 -14 384.932 94.2278  30
   2   1 -14 687.257 145.479  27
   2   1 -14 513.639 124.475  28
   2  -1 -14 154.928 95.4398  28
   2  -1 -14 417.859 94.9751  27
   2  -1 -14 611.632 117.820  51
   2   1 -14 607.059 121.072  51
   2  -1 -14 539.399 133.777  16
  -2   1  14 828.974 132.572  36
  -2  -1  14 386.022 114.780  36
   2   1 -13 7294.49 438.937  30
   2   1 -13 8034.35 496.628  28
   2  -1 -13 8172.23 500.770  28
   2   1 -13 7641.02 481.374  27
   2  -1 -13 7037.34 425.948  27
  -2  -1  13 6870.95 656.213  38
  -2   1  13 6843.12 668.004  38
   2  -1 -13 7980.36 476.195  10
   2   1 -13 6705.59 644.273  37
   2  -1 -13 6172.83 645.783  37
  -2  -1  13 6624.54 452.445  36
   2  -1 -13 7708.54 452.855  51
   2  -1 -12 4702.50 375.519  28
   2   1 -12 5582.24 370.224  30
   2   1 -12 5744.53 407.902  28
   2  -1 -12 5322.38 355.396  27
   2   1 -12 4648.72 372.248  27
  -2  -1  12 5221.39 547.385  38
  -2   1  12 5820.85 576.267  38
   2  -1 -12 4737.44 366.867  10
   2  -1 -12 5531.05 375.036  51
   2   1 -12 5117.29 546.507  37
   2  -1 -12 4429.97 511.042  37
  -2  -1  12 4896.58 370.939  36
   2   1 -11 504.392 92.4471  45
   2   1 -11 514.674 100.240  46
  -2   1  11 771.031 218.891  38
  -2  -1  11 429.062 169.185  38
   2   1 -11 344.314 161.664  37
   2  -1 -11 542.456 186.973  37
   2   1 -11 445.549 109.195  30
   2  -1 -11 635.201 118.743  27
   2  -1 -11 514.468 125.823  28
   2   1 -11 509.194 122.613  27
   2   1 -11 350.772 109.193  28
   2  -1 -11 577.502 123.221  10
   2  -1 -11 532.115 119.848  51
   2  -1 -11 501.212 128.386  13
   2   1 -10 128.520 90.6176  37
   2  -1 -10 171.445 121.591  37
   2  -1 -10 126.096 79.1443   3
   2  -1 -10 190.745 80.2143  13
  -2  -1  10 204.527 116.048  38
  -2   1  10 41.3230 87.4144  38
   2   1 -10 171.204 57.3321  45
   2   1 -10 120.607 58.8696  46
  -2  -1  10 115.010 66.6715   5
  -2  -1   9 389.167 112.956   5
  -2   1   9 345.493 126.990  38
  -2  -1   9 615.905 158.851  38
   2   1  -9 218.962 109.676  37
   2  -1  -9 692.323 165.566  37
   2  -1  -9 326.681 91.6534   3
   2   1  -9 470.395 82.7180  45
   2   1  -9 397.466 81.9588  46
   2   1  -9 441.727 84.3237  44
  -2  -1   8 158.006 77.0687   5
   2   1  -8 91.8297 76.6920  37
   2  -1  -8 152.521 81.6855  37
   2  -1  -8 145.882 65.5009   3
   2   1  -8 165.114 55.9367  44
   2   1  -8 251.583 60.3655  46
   2  -1  -7 328.592 86.5388   3
   2  -1  -7 201.373 95.4088  37
   2   1  -7 227.739 79.6145  37
  -2  -1   7 212.558 79.9010   5
   2  -1  -6 648.555 106.701   3
   2   1  -6 599.670 112.548   1
   2  -1  -6 805.547 130.570   1
  -2  -1   6 832.785 124.252   5
   2  -1  -6 800.532 134.621  37
   2   1  -6 868.064 138.315  37
  -2   1   5 41189.8 1120.85   5
  -2  -1   5 42064.0 1285.67   5
   2   1  -5 44939.4 1348.88  37
   2  -1  -5 43274.2 1334.78  37
   2   1  -5 44225.1 1317.22  49
   2  -1  -5 44208.6 1325.09   1
   2  -1  -5 42795.0 1287.11   3
   2   1  -5 43344.4 1316.02   1
  -2   1   4 65776.8 1911.96   5
   2   1  -4 71065.0 2074.86   1
   2  -1  -4 67057.1 2056.82   3
   2  -1  -4 65961.7 2060.43   1
   2   1  -4 66152.9 2068.93  49
   2   1  -4 68744.8 2085.12  37
   2  -1  -4 65364.8 2075.31  37
   2  -1  -3 26781.9 904.216   1
   2   1  -3 27361.5 907.911   1
   2  -1  -3 27086.6 915.922   3
   2   1  -3 24694.8 907.695  49
   2   1  -3 27324.6 920.238  37
   2  -1  -3 28886.1 923.916  37
   2  -1  -2 7919.63 331.567   1
   2   1  -2 8033.87 336.054   1
   2   1  -1 452.151 68.0937   1
   2  -1  -1 645.918 74.1040   1
   2  -1   0 1655.53 134.611  38
   2   1   0 1808.57 136.419  38
   2   1   1 262357. 7380.25  38
   2  -1   1 251393. 7370.19  38
   2   1   2 17562.5 664.742  38
   2  -1   2 16004.3 656.232  38
  -2   1  -2 17018.4 639.021  29
  -2  -1  -2 16214.3 639.259  29
   2   1   3 1341.30 166.557  38
   2  -1   3 1906.53 188.645  38
  -2   1  -3 1497.00 156.902  29
  -2  -1  -3 1496.05 153.775  29
   2  -1   4 41154.7 1486.94  38
   2   1   4 43232.1 1505.30  38
   2  -1   5 2284.47 254.156  38
   2   1   5 2917.61 287.349  38
   2  -1   6 92.7807 82.7070  38
   2   1   6-31.1481 88.3479  38
  -2   1  -6 93.2032 45.4268  43
  -2   1  -6 195.738 62.0205  45
   2   1   7 11334.7 701.238  38
   2  -1   7 11133.9 695.861  38
  -2   1  -7 10935.5 502.489  43
  -2   1  -7 10544.6 507.361  45
   2  -1   8 13394.4 829.677  38
  -2   1  -8 12071.2 562.383  43
  -2   1  -8 12311.1 576.772  45
  -2  -1  -9 1083.82 159.181  13
  -2  -1  -9 954.648 196.328   3
  -2   1  -9 632.251 127.608  28
  -2  -1  -9 1011.12 157.302  28
  -2  -1  -9 694.188 121.997  10
   2  -1   9 1043.04 240.568  38
   2   1   9 902.016 228.410  38
  -2   1  -9 936.039 146.443  45
  -2   1  -9 746.911 132.229  43
  -2  -1  -9 975.486 153.823  23
  -2  -1 -10 6708.12 442.001  13
  -2  -1 -10 7317.46 466.785  28
  -2   1 -10 7692.92 471.502  28
   2   1  10 7687.54 680.620  38
   2  -1  10 6623.47 639.747  38
  -2   1 -10 7036.95 438.429  45
  -2   1 -10 7872.28 449.177  43
  -2  -1 -10 7259.98 546.873   3
  -2  -1 -10 7403.93 424.528  10
   2   1  11 236.246 157.916  38
   2  -1  11 233.993 123.664  38
  -2  -1 -11 39.0627 55.4473  10
  -2  -1 -11 97.6522 69.2762  13
  -2  -1 -11 207.000 94.7575  28
  -2   1 -11 76.9668 76.7295  28
  -2   1 -11 72.7413 68.8061  27
  -2  -1 -12 9079.74 527.462  28
  -2   1 -12 8826.77 521.779  28
   2  -1  12 7941.63 465.881  34
  -2  -1 -12 8151.82 489.028  13
  -2   1 -12 8743.35 501.047  27
   2  -1  13 445.046 95.5192  34
  -2   1 -13 551.486 123.770  28
  -2   1 -13 470.355 110.363  27
  -2  -1 -13 856.799 149.200  28
   2  -1  14 1123.39 161.727  36
  -2  -1 -14 1172.18 164.847  28
  -2   1 -14 1164.71 157.956  28
  -2   1 -14 1058.71 136.128  27
   2   1  15 1746.82 159.244  36
   2  -1  15 1578.41 159.447  36
  -2  -1 -15 1511.75 154.486  28
  -2   1 -15 1745.98 161.994  28
   2  -1  16 607.921 70.6901  36
   2   2 -17 37.0583 33.9198  27
   2   2 -17 17.0743 30.1980  16
   2   2 -17 8.39944 29.7111  14
   2  -2 -17 41.5553 38.0347  14
   2   2 -16 4350.14 282.938  27
   2  -2 -16 4433.38 296.458  14
   2  -2 -16 4110.25 275.408  15
   2   2 -16 3948.86 267.995  14
   2   2 -15 2816.18 229.113  30
   2   2 -15 3483.74 286.973  27
   2   2 -15 3174.42 239.428  51
  -2  -2  15 2909.68 261.181  36
   2  -2 -15 2600.06 232.755  16
   2   2 -14 29707.1 1114.82  30
   2   2 -14 28379.3 1154.46  27
   2  -2 -14 29205.4 1138.77  10
   2  -2 -14 28791.0 1127.04  16
  -2  -2  14 28717.1 1149.37  36
   2   2 -13 40215.3 1399.73  45
   2   2 -13 38608.8 1817.19  37
   2  -2 -13 42347.5 1869.95  37
  -2  -2  13 40970.9 1528.95  36
   2   2 -13 42206.8 1523.42  28
   2   2 -13 43456.9 1511.88  30
   2  -2 -13 39570.2 1504.73  28
   2   2 -13 43762.1 1555.42  27
   2  -2 -13 40954.5 1513.06  10
   2  -2 -13 39842.1 1443.29  51
  -2   2  13 40452.9 1845.76  38
  -2  -2  13 40949.4 1840.52  38
   2  -2 -13 40212.7 1507.01  16
   2   2 -12 2922.63 251.707  46
   2   2 -12 2931.57 233.316  43
   2   2 -12 3501.47 265.829  45
  -2  -2  12 3057.94 424.738  38
  -2   2  12 3117.04 414.952  38
   2  -2 -12 2990.28 413.085  37
  -2  -2  12 2841.01 290.296  36
   2   2 -12 3064.69 418.009  37
   2   2 -12 3021.08 288.585  30
   2  -2 -12 3128.54 292.018  28
   2   2 -12 3212.71 295.423  28
   2  -2 -12 3257.03 301.267  10
   2  -2 -12 3605.64 314.244  16
   2  -2 -12 3029.50 272.670  51
   2  -2 -11 21.5435 57.5975  51
   2  -2 -11-23.8809 59.7228  10
   2  -2 -11 35.1758 57.5900   3
   2   2 -11 32.6128 43.5982  43
   2   2 -11-18.3584 49.0834  45
   2   2 -11 38.1968 47.7642  46
  -2  -2  11 47.4793 100.348  38
  -2   2  11 48.3217 79.1099  38
   2  -2 -11 97.9158 92.5499  37
  -2  -2  11-24.7615 61.9248  36
   2   2 -11 48.6315 79.6170  37
   2   2 -11 23.1583 48.9491  30
   2  -2 -11 23.0522 57.6505  28
   2   2 -11 46.0568 61.5669  28
   2  -2 -11 97.7849 69.3212  16
  -2  -2  11 230.262 114.707   5
   2   2 -10 6144.94 362.517  45
   2   2 -10 5668.44 361.574  44
   2   2 -10 6868.00 382.095  46
  -2   2  10 6748.98 554.546  38
  -2  -2  10 7179.19 569.860  38
   2   2 -10 5718.68 515.308  37
   2  -2 -10 6942.19 567.179  37
  -2  -2  10 5587.84 392.977  36
   2   2 -10 5992.75 388.069  28
   2  -2 -10 5565.35 376.345  28
   2  -2 -10 6452.29 405.753  10
   2  -2 -10 6417.93 491.100   3
   2  -2 -10 6393.83 394.211  51
   2  -2 -10 5838.08 397.603  16
   2  -2 -10 5652.15 375.428   6
  -2  -2  10 6311.67 501.315   5
   2  -2  -9 6425.92 464.734   3
  -2   2   9 6736.01 511.281  38
  -2  -2   9 5656.32 474.392  38
   2   2  -9 6452.41 357.098  46
   2   2  -9 6182.61 354.279  44
   2  -2  -9 6337.70 505.671  37
   2   2  -9 5384.79 471.282  37
  -2  -2   9 6179.48 474.095   5
   2  -2  -8 804.616 154.709   3
  -2   2   8 1060.65 186.208  38
  -2  -2   8 697.029 161.781  38
   2   2  -8 622.147 106.462  47
   2   2  -8 1001.29 125.828  44
  -2  -2   8 770.853 159.094   5
   2  -2  -8 1111.49 192.799  37
   2   2  -8 1023.48 186.884  37
   2  -2  -7 102644. 3267.93   3
   2   2  -7 102945. 3093.81  47
  -2  -2   7 104004. 3273.03   5
   2   2  -7 107723. 3307.62  37
   2  -2  -7 103813. 3293.12  37
   2   2  -7 100328. 3080.65  44
   2  -2  -6 1147.47 162.942   3
  -2  -2   6 1118.39 163.179   5
   2   2  -6 1333.91 176.192  37
   2  -2  -6 984.538 150.222  37
   2  -2  -5 13464.4 641.858   3
   2  -2  -5 14833.7 622.206   1
   2   2  -5 14724.3 622.474   1
  -2  -2   5 14693.4 655.194   5
   2  -2  -5 14341.2 636.637  37
   2   2  -4 13004.2 549.853  37
   2  -2  -4 12545.4 540.047  37
   2   2  -4 13314.7 533.973   1
   2  -2  -4 12893.2 529.665   1
   2   2  -3 1096.53 139.262  49
  -2  -2   3 917.955 61.4119   3
   2  -2  -3 1015.44 131.841   3
   2   2  -3 1043.93 108.066   1
   2  -2  -3 1084.00 108.275   1
   2  -2  -2 77769.2 2293.39   1
   2   2  -2 76451.7 2295.48   1
   2  -2  -2 78300.7 2389.43   3
   2   2  -2 76846.4 2391.83  49
   2  -2  -1 151973. 4417.98   1
   2   2  -1 154876. 4423.76   1
   2   2   0 699048. 20514.1  18
   2  -2   0 738631. 20486.9   5
   2   2   0 729937. 20440.6   1
   2   2   1 52.4923 41.1525  18
  -2   2  -1 18.9223 29.6788  29
  -2  -2  -1 58.3491 36.7829  29
   2  -2   1 122.294 60.2501   5
   2   2   1 54.9140 41.5369  38
   2  -2   1 11.1389 36.4870  38
   2   2   2 91499.9 2750.38  38
   2  -2   2 88388.7 2744.51  38
  -2  -2  -2 89532.7 2718.13  29
  -2   2  -2 91008.9 2715.94  29
   2  -2   3 96304.3 2939.70  38
   2   2   3 99414.1 2946.02  38
   2  -2   4 16225.9 742.288  38
   2   2   4 17547.3 765.627  38
   2  -2   5 57299.8 2048.17  38
   2   2   5 62563.5 2083.15  38
  -2   2  -5 62480.4 1890.28  45
  -2   2  -5 60271.3 1872.95  46
  -2   2  -5 55782.5 1855.22  44
   2  -2   6 109145. 3490.75  38
   2   2   6 103871. 3482.88  38
  -2   2  -6 106608. 3242.37  46
  -2   2  -6 107852. 3243.13  44
   2  -2   7 28532.5 1303.56  38
   2   2   7 30501.3 1327.51  38
  -2   2  -7 29641.7 1076.86  43
  -2   2  -7 28818.9 1082.31  45
   2   2   8 31031.8 1400.16  38
   2  -2   8 28615.7 1369.68  38
  -2  -2  -8 29130.9 1126.71  23
  -2  -2  -8 30299.9 1332.32   3
  -2   2  -8 29412.7 1109.52  43
  -2   2  -8 30261.0 1128.53  45
  -2   2  -9 4081.36 316.062  28
  -2  -2  -9 4167.55 319.732  28
   2   2   9 3338.15 428.467  38
   2  -2   9 4326.30 469.159  38
  -2  -2  -9 4518.26 328.352  10
  -2   2  -9 3960.32 310.256  43
  -2   2  -9 3554.67 303.083  45
  -2  -2  -9 4159.62 425.807   3
  -2  -2  -9 4235.79 332.092  23
  -2   2 -10 15705.5 702.338  43
  -2   2 -10 14306.8 699.985  45
   2  -2  10 15268.6 969.968  38
   2   2  10 14670.1 969.246  38
  -2  -2 -10 14492.3 716.984  13
  -2  -2 -10 13823.5 693.170  28
  -2   2 -10 14757.6 700.562  28
  -2  -2 -10 13760.9 672.609  10
  -2  -2 -10 14084.5 709.104  23
  -2  -2 -10 13989.6 859.188   3
   2  -2  11-24.2043 64.7070  34
  -2  -2 -11 180.332 91.1071  13
  -2   2 -11 24.4097 69.2146  28
  -2  -2 -11 124.047 81.2303  28
  -2   2 -11-25.5939 72.5722  27
  -2   2 -11-47.6632 63.7106  45
  -2   2 -11 22.3284 66.7376  43
  -2  -2 -11-21.7977 65.1515  10
  -2  -2 -11-42.2329 89.2584   3
   2   2  11-56.6323 92.7123  38
   2  -2  11 55.7750 91.3089  38
  -2   2 -12 8610.29 510.956  27
  -2  -2 -12 8059.52 489.192  28
  -2   2 -12 9024.09 508.159  28
  -2  -2 -12 7377.29 441.753  10
   2  -2  12 8658.63 487.616  34
  -2  -2 -12 9539.56 525.457  13
  -2   2 -13 42.1631 66.0962  27
  -2   2 -13 82.0225 67.1489  28
  -2  -2 -13-20.7968 70.8824  28
  -2   2 -13 53.2776 58.1582  30
  -2  -2 -13 47.4846 51.8372  10
   2  -2  13 23.3868 73.3216  36
   2  -2  13 106.840 65.1943  34
  -2  -2 -13 20.9706 65.7484  13
  -2   2 -14 464.608 98.6663  28
  -2  -2 -14 259.094 77.2078  28
  -2   2 -14 421.262 91.1743  27
   2  -2  14 371.937 95.2069  36
  -2   2 -15 481.793 76.2229  27
   2  -2  15 421.021 83.5110  36
   2   2  15 377.450 66.1788  36
   2  -2  16 393.259 51.0922  21
   2   3 -17 498.289 59.5862  16
   2   3 -17 609.626 63.8171  15
  -2  -3  17 705.131 72.6023  35
   2   3 -17 552.352 70.6978  27
   2  -3 -16 6101.46 300.967  14
  -2  -3  16 6059.70 292.778  21
   2   3 -15 2245.77 194.924  14
   2  -3 -15 2250.76 198.304  15
   2  -3 -15 2422.18 218.271  14
   2   3 -15 2406.70 211.771  30
   2   3 -14 1233.64 172.590  30
   2  -3 -14 1029.77 167.998  10
   2  -3 -14 1087.41 151.026  16
   2  -3 -14 979.720 152.460  15
  -2  -3  14 1090.95 173.371  36
  -2  -3  13 24075.7 1034.12  36
   2   3 -13 25932.2 1034.52  30
   2   3 -13 24333.1 1038.51  27
   2   3 -13 24374.9 963.803  26
   2  -3 -13 25271.8 1038.55  10
   2  -3 -13 22042.7 976.089  16
   2   3 -13 24583.7 963.518  46
   2   3 -13 24068.7 944.177  45
   2   3 -13 25141.6 919.621  43
   2   3 -12 905.369 143.492  45
   2   3 -12 683.013 121.865  43
   2   3 -12 1055.54 155.476  46
  -2  -3  12 824.756 211.423  38
  -2   3  12 1136.68 248.270  38
  -2  -3  12 465.624 126.323  36
   2   3 -12 674.580 189.217  37
   2  -3 -12 442.124 175.287  37
   2   3 -12 861.308 163.437  30
   2   3 -12 1004.85 169.929  27
   2  -3 -12 924.837 200.028   3
   2  -3 -12 1145.69 183.088  13
   2  -3 -12 1112.48 179.473  16
   2  -3 -12 992.772 169.091  10
   2  -3 -11 16104.4 763.397  51
   2  -3 -11 18895.4 834.242  10
   2  -3 -11 17184.5 973.897   3
   2   3 -11 17752.9 775.849  46
   2   3 -11 19131.6 793.836  45
   2   3 -11 17402.0 781.771  44
  -2   3  11 19607.8 1049.77  38
  -2  -3  11 17247.3 1000.44  38
  -2  -3  11 18198.4 838.347  36
   2   3 -11 19215.1 1043.22  37
   2  -3 -11 16734.7 990.998  37
   2   3 -11 16569.2 765.585  28
   2   3 -11 17934.0 827.088  30
   2  -3 -11 15982.1 760.981  28
   2   3 -11 18681.7 840.891  27
   2  -3 -11 17360.1 805.507  16
   2  -3 -11 17056.4 811.861  13
   2  -3 -11 18103.1 806.488   6
  -2  -3  11 18550.3 1018.55   5
   2  -3 -10 106.500 63.7582  51
   2  -3 -10 141.524 77.3072  10
   2   3 -10 306.038 88.4383  46
   2   3 -10 82.6104 70.4669  44
  -2  -3  10 41.0130 116.345  38
  -2   3  10 41.5921 104.067  38
  -2  -3  10 149.432 74.5206  36
   2  -3 -10 126.871 89.4470  37
  -2  -3  10 102.766 61.5292  34
   2   3 -10 83.8009 88.6234  37
   2   3 -10 216.542 82.0675  30
   2   3 -10 24.0474 55.7824  27
   2  -3 -10 59.5874 53.2127  28
   2   3 -10 198.827 75.2503  28
   2  -3 -10 83.1093 96.2696   3
   2  -3 -10 209.934 85.4584  16
   2  -3 -10 188.418 77.1921  13
   2  -3 -10 287.126 93.4233   6
  -2  -3  10 343.642 134.700   5
  -2  -3   9 2431.10 300.872  38
  -2   3   9 2171.46 286.650  38
   2  -3  -9 1652.64 250.693  37
   2   3  -9 1462.67 242.372  37
  -2  -3   9 1720.19 203.723  36
   2  -3  -9 1733.58 199.597  16
   2  -3  -9 1592.41 194.677  13
   2   3  -9 2016.05 214.849  27
   2   3  -9 1838.39 199.616  47
   2   3  -9 1887.42 197.988  44
   2  -3  -9 1823.39 271.779   3
  -2  -3   9 1417.16 249.258   5
   2  -3  -9 2221.76 219.216   6
  -2  -3   8 1410.78 232.883   5
   2   3  -8 1512.67 171.368  47
   2   3  -8 1751.04 179.480  44
   2  -3  -8 1809.12 243.659  37
   2   3  -8 1466.46 219.315  37
   2  -3  -8 1482.33 240.092   3
  -2   3   8 1802.66 236.714  38
  -2  -3   8 1545.95 222.217  38
  -2  -3   7 125.228 83.7431   5
   2   3  -7 104.677 70.0171  37
   2  -3  -7 77.7913 60.1011  37
   2  -3  -7 63.5206 67.1846   3
  -2  -3   7 73.2406 61.1168  38
  -2   3   7 147.775 69.8945  38
   2   3  -7 142.954 68.8564  41
  -2  -3   6 27.6319 64.1754   5
   2   3  -6 225.028 65.3218  41
  -2   3   6 178.465 79.6794  38
  -2  -3   6 137.864 72.2756  38
   2   3  -6 299.705 90.6314  37
   2  -3  -6 360.808 96.3408  37
   2  -3  -6 199.057 97.0423   3
   2   3  -5 1326.25 132.858  41
   2   3  -5 1060.33 123.115  48
   2   3  -5 744.581 158.160  49
  -2  -3   5 1073.63 172.023   5
   2   3  -5 981.484 118.036  42
  -2  -3   4 4975.11 344.255   5
   2   3  -4 4604.09 344.058  49
   2  -3  -4 4357.99 340.053   3
   2   3  -3 9566.84 526.474  49
   2  -3  -3 10372.9 402.818   1
   2  -3  -3 10253.7 531.186   3
   2   3  -3 9704.63 394.194   1
  -2  -3   3 9615.50 370.139   3
  -2  -3   2 50173.8 1621.43   3
   2   3  -2 56371.3 1798.27  49
   2  -3  -2 52321.2 1571.16   1
   2   3  -2 52252.9 1573.59   1
   2  -3  -2 54166.1 1767.41   3
   2  -3  -1 604.292 91.2695   5
   2  -3  -1 385.782 50.3815   1
  -2  -3   1 538.130 89.1650   3
   2   3  -1 535.621 60.3712   1
   2   3  -1 448.218 100.082  49
   2  -3   0 4576.89 281.128   5
   2  -3   0 4220.87 201.496   1
   2   3   0 4140.22 201.164   1
  -2  -3   0 4150.95 199.144  29
  -2   3   0 4141.35 195.265  29
   2   3   0 4514.87 307.304  18
   2   3   1 64142.1 2034.52  18
   2  -3   1 64400.3 1915.57  38
  -2  -3  -1 62544.3 1890.82  29
  -2   3  -1 60821.2 1883.06  29
   2  -3   1 62289.8 2026.81   5
   2   3   2 90968.9 2790.40  38
   2  -3   2 91950.2 2797.64  38
   2  -3   2 94098.3 2908.44   5
   2  -3   3 56873.3 1834.83  38
   2   3   3 55706.2 1824.20  38
   2  -3   3 54175.9 1911.83   5
   2  -3   4 43742.6 1579.98  38
   2   3   4 44992.5 1585.43  38
  -2   3  -4 44789.6 1463.37  44
  -2   3  -4 46864.9 1477.80  46
   2   3   5 52.7695 61.2430  38
   2  -3   5 159.202 83.2931  38
  -2   3  -5 121.516 59.3565  46
   2  -3   6 20865.5 963.881  38
   2   3   6 19940.6 945.366  38
  -2   3  -6 18682.7 782.421  46
  -2   3  -6 19033.5 780.248  44
  -2   3  -6 20410.3 810.828  45
  -2  -3  -7 3802.06 303.060  23
   2   3   7 3992.38 397.394  38
   2  -3   7 3717.26 391.323  38
  -2  -3  -7 4445.90 431.623   3
  -2   3  -7 3941.54 297.422  46
  -2   3  -7 4101.83 299.628  44
   2  -3   8-42.5551 89.9393  38
   2   3   8-42.8429 70.1379  38
  -2  -3  -8 89.7469 73.4621   3
  -2  -3  -8 37.9529 47.4548  28
   2  -3   8-23.5539 49.7810  34
  -2  -3  -8 18.2670 45.6807   6
  -2   3  -8 21.5790 57.6886  43
  -2   3  -8-22.1236 51.2207  46
   2  -3   9 1037.31 228.932  38
   2   3   9 904.040 222.064  38
   2  -3   9 1181.18 179.914  34
  -2   3  -9 872.125 159.418  45
  -2   3  -9 1293.46 179.521  43
  -2   3  -9 928.306 145.950  28
  -2  -3  -9 927.811 147.733  28
  -2  -3  -9 890.561 152.783  10
  -2  -3  -9 719.265 194.283   3
  -2  -3  -9 1199.74 162.879   6
  -2  -3 -10 48.1348 78.8009  37
   2   3  10-50.4448 82.5825  38
   2  -3  10-49.8850 81.6661  38
  -2   3 -10 139.972 88.1985  37
   2  -3  10 77.0392 84.0800  34
  -2  -3 -10 26.5834 61.5458  13
  -2  -3 -10-22.2609 55.6677  28
  -2   3 -10 21.7643 58.1838  28
  -2  -3 -10-52.4047 74.2973  23
  -2  -3 -10-23.9205 63.9480  10
  -2   3 -10 24.8209 70.3801  45
  -2   3 -10 23.6766 63.2960  43
  -2  -3 -10-48.9545 160.286   3
   2  -3  11 5404.89 390.123  34
   2  -3  11 5458.82 408.855  36
  -2   3 -11 5126.20 364.208  28
  -2  -3 -11 5374.18 371.009  28
  -2  -3 -11 5518.10 382.747  10
  -2   3 -11 5654.27 391.213  45
  -2   3 -11 5284.90 374.242  43
  -2  -3 -11 5815.65 412.641  13
  -2   3 -12 666.469 121.856  28
  -2  -3 -12 798.779 135.072  28
  -2  -3 -12 927.172 158.658  13
  -2  -3 -12 691.447 126.292  10
  -2   3 -12 663.884 124.969  43
  -2   3 -12 798.742 142.883  45
   2  -3  12 741.542 138.310  34
  -2   3 -13 160.976 67.9715  30
  -2  -3 -13 207.601 77.2704  10
  -2   3 -13 254.996 75.6309  28
  -2  -3 -13 259.308 79.8923  28
   2  -3  13 424.707 96.5866  34
  -2  -3 -13 257.299 88.0131  13
  -2  -3 -14 1783.53 147.401  10
  -2   3 -14 2170.02 187.402  27
  -2   3 -14 1967.09 166.216  30
   2  -3  15 5148.16 258.063  21
  -2   3 -15 4270.17 229.557  27
   2   4 -16 201.781 57.1436  27
  -2  -4  16 275.941 64.5507  35
  -2  -4  16 223.040 44.7215  21
  -2  -4  15 11366.6 500.262  21
   2   4 -15 11290.8 525.654  27
   2   4 -15 11656.2 515.167  30
   2   4 -14 63.3234 54.0756  26
   2   4 -14 209.192 88.5012  27
  -2  -4  14 75.3818 64.3288  21
   2   4 -14 125.527 57.5808  45
   2   4 -14 221.196 82.9285  30
   2  -4 -14 280.265 94.6788  10
   2   4 -13 145.142 73.5420  26
   2   4 -13 267.562 100.369  27
   2  -4 -13 335.015 98.7204  16
   2  -4 -13 128.863 65.3449  14
   2   4 -13 203.342 74.3398  45
   2   4 -13 280.777 78.2548  43
   2   4 -13 217.804 83.8824  46
   2  -4 -13 189.309 92.3886  10
   2   4 -13 144.566 79.0883  30
  -2  -4  12 10827.7 609.788  36
   2  -4 -12 9986.91 573.705  13
   2  -4 -12 10333.3 537.995  14
   2  -4 -12 9665.75 520.759  15
   2   4 -12 9961.78 580.890  27
   2   4 -12 12135.2 586.956  46
   2   4 -12 11372.2 567.962  45
   2  -4 -12 10191.1 580.906  10
   2  -4 -12 11828.5 589.477  16
  -2  -4  11 1277.58 199.553  36
   2  -4 -11 1168.70 162.463  15
   2  -4 -11 1356.93 190.720  16
   2  -4 -11 1338.84 195.669  13
   2   4 -11 1207.11 188.896  27
  -2  -4  11 991.775 236.963   5
   2  -4 -11 1170.35 178.983   6
   2  -4 -11 1231.27 257.371   3
   2   4 -11 1459.51 191.604  45
   2   4 -11 1269.78 181.232  44
   2   4 -11 1254.75 179.167  46
   2   4 -10 1290.04 181.078  46
   2   4 -10 1893.06 213.962  44
  -2  -4  10 1462.34 209.962  36
   2   4 -10 1421.98 205.877  30
   2   4 -10 1527.07 203.101  27
   2  -4 -10 1354.81 189.260   6
  -2  -4  10 1421.42 276.798   5
   2  -4 -10 1224.27 256.460   3
   2  -4 -10 1057.82 183.852  10
   2  -4 -10 1328.39 172.419  15
   2  -4 -10 1402.95 192.467  16
   2  -4 -10 1348.08 191.582  13
   2   4  -9 12392.6 613.411  44
  -2  -4   9 10213.0 765.972   5
   2  -4  -9 13361.0 633.915   6
  -2  -4   9 11000.5 620.532  36
   2   4  -9 13085.3 651.348  30
   2   4  -9 11984.9 613.940  27
   2  -4  -9 12886.1 829.190   3
   2  -4  -9 11352.9 605.640  16
   2  -4  -9 12279.5 609.261  13
   2  -4  -9 12294.1 625.891  10
   2   4  -8 15085.1 696.304  47
   2  -4  -8 15379.5 704.845  10
   2   4  -8 16373.0 708.566  44
  -2  -4   8 14699.4 770.103  38
  -2  -4   8 15309.6 726.291  36
   2   4  -8 16016.1 727.284  30
   2  -4  -8 14479.5 676.960  13
   2  -4  -8 15708.4 717.252  16
   2  -4  -8 15174.5 900.291   3
  -2  -4   8 16937.1 939.849   5
   2   4  -8 16152.6 709.489  27
  -2  -4   7 63750.4 2349.41   5
   2   4  -7 66346.2 2101.60  47
  -2  -4   7 66201.8 2160.07  38
   2   4  -7 65682.4 2093.11  41
  -2  -4   6 40649.2 1606.95   5
  -2  -4   6 39508.3 1393.36  38
   2   4  -6 39562.7 1381.48  41
   2   4  -6 38825.6 1602.13  49
   2   4  -6 41006.2 1386.12  47
   2   4  -5 117049. 3544.07  42
   2   4  -5 125312. 3827.22  49
   2   4  -5 118940. 3495.45  40
  -2  -4   5 114795. 3505.26  38
   2   4  -5 116198. 3539.74  41
   2  -4  -5 115298. 3794.06   3
   2  -4  -4 970.675 181.944   3
   2   4  -4 1302.22 146.663  42
  -2  -4   4 936.465 174.762   5
   2   4  -4 1322.01 129.268  40
   2   4  -4 1212.45 138.872  41
   2   4  -4 877.445 179.230  49
   2   4  -4 1151.19 136.007  48
   2   4  -3 68859.0 2130.25  42
   2  -4  -3 69676.9 2337.27   3
   2   4  -3 68272.4 2126.70  48
   2   4  -3 68371.6 2339.00  49
  -2  -4   3 69901.8 2306.02   5
  -2  -4   3 65948.4 2129.79   4
   2  -4  -2 109377. 3338.92   3
  -2  -4   2 100988. 3145.52   3
   2   4  -2 108283. 3352.61  49
   2   4  -2 104329. 3124.58  48
  -2  -4   2 102401. 3133.78   4
  -2  -4   1 41330.8 1451.98   3
  -2  -4   1 43005.7 1398.52   4
   2  -4  -1 42129.6 1429.41   5
   2   4  -1 43703.3 1575.88  49
   2  -4   0 2290.09 215.775   5
  -2  -4   0 1973.67 215.314   3
   2   4   0 2335.15 245.210  18
   2   4   0 2277.95 247.344  49
  -2  -4  -1 32688.9 1137.52   4
  -2  -4  -1 34059.1 1279.48   3
   2  -4   1 32532.3 1250.29   5
   2   4   1 32546.9 1292.45  49
   2   4   1 35191.7 1274.91  18
  -2   4  -2 6071.39 302.887  47
  -2   4  -2 5926.97 307.729  44
  -2  -4  -2 6399.97 440.906   3
   2  -4   2 5465.92 409.786   5
  -2   4  -3 4836.28 279.323  47
  -2  -4  -3 5857.08 444.183   3
   2  -4   3 4652.20 391.380   5
  -2   4  -3 5067.06 291.889  44
  -2   4  -4 44358.8 1430.84  44
   2  -4   4 39642.2 1458.85  38
   2  -4   4 40700.2 1642.75   5
  -2  -4  -4 45530.0 1700.20   3
  -2   4  -5 4420.53 303.515  46
  -2   4  -5 4442.92 297.104  44
  -2  -4  -5 4281.14 428.386   3
   2  -4   5 3684.29 328.846  38
   2  -4   6 11929.8 692.553  38
   2  -4   6 13080.7 629.183  36
   2  -4   6 12993.8 644.524  34
  -2  -4  -6 13321.2 633.898  11
  -2   4  -6 13882.2 630.715  44
  -2   4  -6 14604.2 659.024  45
  -2   4  -6 14395.8 643.691  46
  -2  -4  -6 13889.5 843.949   3
  -2  -4  -6 13601.1 611.393   6
  -2  -4  -6 11969.1 612.146  23
  -2  -4  -7 6337.10 417.167  23
   2  -4   7 5943.30 413.819  34
   2  -4   7 6901.33 429.569  36
  -2  -4  -7 6388.90 394.380   6
  -2   4  -7 7448.55 435.477  46
  -2   4  -7 6715.85 430.257  45
  -2   4  -7 7191.45 429.299  44
  -2  -4  -8 16374.3 781.354  23
  -2   4  -8 17322.7 790.222  46
  -2   4  -8 18516.2 817.335  45
  -2  -4  -8 15045.0 985.965   3
  -2  -4  -8 17476.1 749.450   6
   2  -4   8 16726.1 802.293  34
   2  -4   8 16805.7 789.768  36
   2  -4   9 4961.42 386.485  36
   2  -4   9 5241.81 400.154  34
  -2   4  -9 5294.86 385.665  43
  -2   4  -9 5561.75 396.521  46
  -2  -4  -9 4778.40 379.146  23
  -2  -4  -9 4779.68 375.444  10
  -2  -4  -9 5672.05 364.220   6
  -2  -4  -9 4902.33 538.383   3
   2  -4  10 7165.88 476.677  36
   2  -4  10 8233.03 502.134  34
  -2  -4 -10 6861.84 405.970  28
  -2   4 -10 8463.52 503.874  27
  -2  -4 -10 7378.52 429.706   6
  -2  -4 -10 8009.08 485.721  10
  -2   4 -10 8820.61 500.827  43
  -2  -4 -10 6724.67 619.194   3
  -2   4 -11 3287.77 293.561  27
  -2  -4 -11 3659.19 315.570  13
  -2  -4 -11 3262.76 285.148  10
  -2   4 -11 3233.03 289.241  45
  -2   4 -11 3153.98 279.140  43
   2  -4  11 3356.56 298.130  34
   2  -4  11 3003.27 288.010  36
  -2   4 -12 804.528 144.560  27
  -2  -4 -12 749.170 138.936  13
  -2  -4 -12 763.827 135.616  10
  -2   4 -12 851.431 132.719  43
  -2   4 -12 610.563 116.807  45
   2  -4  12 871.505 149.237  36
   2  -4  12 875.670 141.195  34
  -2   4 -13 13094.4 574.824  30
  -2   4 -13 12946.7 582.339  27
  -2  -4 -13 12612.1 550.349  10
   2  -4  13 12756.1 580.806  36
  -2  -4 -13 13684.8 594.272  13
  -2  -4 -14 3732.57 201.148  10
   2  -4  14 3695.85 234.170  21
  -2   4 -14 3436.61 212.125  30
  -2   4 -14 3717.74 229.243  27
   2  -4  15 4815.33 205.581  21
   2   5 -15 10.5634 36.0047  27
  -2  -5  15 26.0982 33.9081  21
  -2  -5  15 35.4646 41.8120  35
   2   5 -14 403.351 94.3637  27
   2   5 -14 280.704 72.0917  26
  -2  -5  14 363.869 85.3281  21
   2   5 -13 2322.51 196.611  43
   2   5 -13 2151.41 205.577  46
   2   5 -13 2064.53 196.994  45
   2   5 -13 2192.14 219.886  27
   2   5 -13 2487.42 225.994  26
  -2  -5  13 2901.68 248.399  21
   2   5 -12 194.756 97.8352  30
   2   5 -12 224.392 95.0685  27
   2   5 -12 227.492 86.2495  26
  -2  -5  12 161.562 87.4976  21
   2   5 -12 380.590 109.650  46
   2   5 -12 228.986 83.7254  45
   2  -5 -12 162.165 79.2111  10
   2  -5 -12 368.607 106.685   6
   2  -5 -11 382.556 102.620  13
   2   5 -11 473.776 132.118  30
   2   5 -11 262.677 93.7342  27
  -2  -5  11 408.604 121.208  21
   2   5 -11 447.008 113.940  45
   2   5 -11 421.645 121.786  46
   2   5 -11 541.487 130.235  44
   2  -5 -11 449.871 116.826   6
   2  -5 -11 348.676 110.981  10
   2  -5 -10 2047.35 243.013  10
   2   5 -10 2158.36 240.635  46
  -2  -5  10 1707.64 224.170  21
   2  -5 -10 2005.40 227.908  16
   2  -5 -10 1834.51 212.529  13
   2   5 -10 1559.60 215.584  30
   2   5 -10 2111.68 233.470  27
  -2  -5  10 1150.13 256.969   5
   2  -5 -10 1833.87 224.995   6
   2  -5 -10 1452.66 292.068   3
   2  -5  -9 34386.4 1619.64   3
   2  -5  -9 34409.4 1295.73  16
   2  -5  -9 34750.0 1264.97  13
   2   5  -9 33548.7 1310.77  30
   2   5  -9 34038.9 1271.44  27
   2  -5  -9 33647.0 1291.98  10
  -2  -5   9 34636.5 1328.95  21
   2   5  -9 33861.8 1292.08  47
  -2  -5   9 32171.3 1581.87   5
   2  -5  -9 31054.4 1264.48   6
   2   5  -8 1422.14 190.905  47
   2  -5  -8 1124.55 167.729  10
   2  -5  -8 1100.90 170.128  16
   2  -5  -8 1294.41 168.040  13
   2   5  -8 1289.18 186.567  30
   2   5  -8 1574.04 188.863  27
  -2  -5   8 1271.25 191.806  21
  -2  -5   8 1439.24 275.907   5
   2  -5  -7 22839.9 923.858   6
   2   5  -7 23341.8 940.235  30
   2  -5  -7 21188.6 896.896  10
   2  -5  -7 22554.3 883.532  11
   2   5  -7 21642.1 915.754  47
  -2  -5   7 20789.6 931.240  21
   2   5  -7 23029.9 927.226  41
   2  -5  -7 20720.8 912.721  16
   2  -5  -6 931.564 146.110   6
   2   5  -6 790.313 137.244  30
   2  -5  -6 1281.60 161.434  10
  -2  -5   6 959.114 158.487  21
   2   5  -6 759.686 136.295  47
   2  -5  -6 816.650 202.804   3
   2   5  -6 1004.66 151.103  41
   2   5  -5 670.942 122.435  41
  -2  -5   5 618.103 126.053  21
  -2  -5   5 551.583 158.676   5
   2  -5  -5 388.431 96.5165   6
   2  -5  -5 672.881 178.374   3
   2   5  -5 486.278 153.913  49
   2   5  -5 474.401 109.932  47
   2   5  -4 7814.04 431.540  41
  -2  -5   4 7802.07 563.831   5
   2   5  -4 7978.18 431.580  48
   2   5  -4 7399.85 564.534  49
   2  -5  -4 7644.18 577.778   3
   2   5  -4 8683.40 448.732  42
  -2  -5   3 30522.8 1344.60   5
   2   5  -3 34631.5 1416.32  49
   2   5  -3 33100.6 1170.77  48
   2  -5  -3 33869.5 1418.36   3
   2   5  -3 32501.6 1172.53  42
  -2  -5   2 31915.0 1146.59   4
  -2  -5   2 31999.9 1292.45   5
   2   5  -2 31978.0 1119.70  48
   2   5  -2 30807.0 1327.76  49
   2   5  -2 29897.8 1111.90  42
   2   5  -1 24066.5 1068.08  18
   2   5  -1 22164.5 853.398  48
   2   5  -1 22050.0 1042.67  49
  -2  -5   1 22111.1 945.612   3
  -2  -5   1 23910.3 1015.57   5
   2   5   0 1389.19 209.314  18
   2   5   0 1457.74 223.589  49
  -2  -5   0 1374.25 199.275   3
   2  -5   0 952.277 157.096   5
  -2  -5   0 1366.33 193.548   5
   2   5   1 13541.8 721.152  18
  -2  -5  -1 13449.5 734.407   3
   2   5   1 12959.8 735.064  49
  -2  -5  -1 14563.0 684.031   5
  -2  -5  -1 13937.0 619.617   4
   2  -5   1 13539.3 715.034   5
   2   5   2 515.179 140.213  49
  -2  -5  -2 244.891 110.621   3
  -2   5  -2 343.520 77.3288  47
  -2   5  -2 638.995 104.639  44
   2  -5   2 450.830 126.326   5
  -2  -5  -2 552.602 108.296   4
   2   5   3 65.4092 61.8246  49
   2  -5   3-36.1752 59.2235   5
  -2  -5  -3 38.0706 53.9767   4
  -2   5  -3 16.2217 34.2869  44
  -2   5  -3 29.7090 46.5678  47
  -2  -5  -3-38.9099 63.7004   3
  -2   5  -4 18.0537 45.1555  44
  -2  -5  -4 43.0663 70.5089   3
   2  -5   4 18.9068 56.5175   8
   2  -5   4-22.7032 52.5697  21
  -2  -5  -4 98.4135 64.4507   6
   2  -5   4-40.1456 75.8942   5
  -2  -5  -4 19.7497 45.7330   4
   2   5   4 33.3907 63.1262  49
   2  -5   5 2707.38 272.571  21
  -2  -5  -5 2788.88 250.308  23
   2  -5   5 2522.53 232.250   8
  -2   5  -5 2708.70 251.054  46
  -2   5  -5 2674.50 243.141  44
  -2  -5  -5 2884.24 255.287   4
  -2  -5  -5 3164.44 393.951   3
  -2  -5  -5 3177.05 265.833   6
   2  -5   5 2203.43 229.324  36
   2  -5   5 2705.10 267.915  34
   2  -5   6 2624.95 257.585  36
  -2  -5  -6 2644.29 253.667  23
  -2   5  -6 2898.13 270.961  46
  -2   5  -6 2614.64 252.763  44
  -2  -5  -6 2252.05 357.045   3
  -2  -5  -6 3035.38 263.069   4
  -2  -5  -6 2736.02 258.591   6
   2  -5   7 19314.5 876.091  36
  -2  -5  -7 20972.2 892.614  23
  -2   5  -7 21044.4 898.752  46
  -2   5  -7 20497.1 885.188  44
  -2   5  -7 21892.7 927.329  45
  -2  -5  -7 20130.3 1165.31   3
  -2  -5  -7 19895.9 856.695   6
  -2  -5  -7 19805.2 843.686   4
  -2  -5  -8 4324.09 312.392   4
  -2  -5  -8 3960.81 311.566   6
  -2   5  -8 4946.35 379.393  45
  -2   5  -8 3991.94 334.310  46
  -2  -5  -8 3934.89 329.302  23
   2  -5   8 4071.79 335.993  36
   2  -5   8 3928.44 346.899  34
  -2  -5  -9 184.259 77.4979   6
  -2  -5  -9 89.3498 53.5492   4
  -2   5  -9 95.0768 71.1473  27
  -2   5  -9 126.895 83.1842  45
  -2   5  -9 122.989 69.8529  46
  -2  -5  -9 228.318 104.587  10
  -2  -5  -9 194.085 97.3616  23
   2  -5   9 170.074 86.0098  36
   2  -5   9 158.331 86.4856  34
  -2  -5 -10 6078.96 415.730  13
  -2   5 -10 6014.14 407.014  27
  -2  -5 -10 5667.54 360.026   6
  -2   5 -10 6117.92 405.483  43
  -2  -5 -10 6628.17 426.508  10
   2  -5  10 7266.81 445.885  34
   2  -5  10 6284.38 410.494  36
  -2   5 -11-20.1048 53.7535  27
   2  -5  11-19.9137 56.4716  36
  -2   5 -11-39.1234 58.4736  43
  -2  -5 -11 21.0451 62.9070  13
  -2  -5 -11-40.4357 63.3839  10
  -2  -5 -12 47.8823 58.4279  10
  -2   5 -12 15.3234 43.4516  43
  -2   5 -12 32.4231 43.3409  45
  -2   5 -12-16.4276 53.7882  27
  -2  -5 -13 238.453 62.0015  10
  -2   5 -13 296.041 72.9885  27
  -2   5 -13 342.373 65.9428  26
  -2   5 -14 8615.56 333.445  30
  -2   5 -14 9558.99 343.909  27
   2   6 -14 21.2740 27.6353  27
   2   6 -14-26.0557 30.7155  26
  -2  -6  14 8.57720 29.2300  21
   2   6 -13 1001.93 116.089  27
   2   6 -13 869.552 119.370  26
   2   6 -13 827.425 103.712  43
   2   6 -13 998.740 119.090  45
   2  -6 -13 1201.90 137.966  10
  -2  -6  13 1268.22 138.593  21
   2   6 -13 1222.58 142.194  30
   2   6 -12 30.6738 48.1029  27
   2   6 -12 75.2184 68.8544  26
  -2  -6  12 73.6878 62.7988  21
   2   6 -12 103.614 61.0916  45
   2   6 -12 63.5175 61.9021  43
   2   6 -12 52.9239 52.7509  46
   2   6 -12 57.7662 65.6382  30
   2  -6 -12 17.8914 53.4979  10
  -2  -6  11-94.5724 92.1390  35
   2   6 -11 22.2688 63.1447  30
   2   6 -11 17.8720 50.6776  27
   2  -6 -11 41.4252 51.7972  10
  -2  -6  11 22.1103 59.1098  21
   2  -6 -11 20.6598 58.5824   6
   2   6 -11-63.8617 66.7319  45
   2   6 -11 41.9729 62.7274  46
   2   6 -10 1134.78 153.504  27
   2   6 -10 1068.45 175.713  26
   2  -6 -10 1322.23 183.967  10
  -2  -6  10 1142.77 177.243  21
   2  -6 -10 1120.08 173.299   6
   2   6 -10 1329.90 188.584  30
  -2  -6   9 1220.70 195.569  21
   2  -6  -9 1087.22 146.844  13
   2   6  -9 1171.51 184.058  30
   2   6  -9 1326.81 166.310  27
   2  -6  -9 1563.38 201.980  10
   2   6  -9 981.481 165.787  44
  -2  -6   8 2876.67 297.666  35
   2   6  -8 3157.90 292.598  30
   2  -6  -8 2575.47 257.536  10
   2  -6  -8 2736.73 398.688   3
  -2  -6   8 2511.38 272.486  21
   2   6  -8 2876.44 283.858  44
   2   6  -8 2305.93 253.868  47
   2   6  -7 4398.05 341.851  47
  -2  -6   7 3770.43 336.438  21
  -2  -6   7 4031.49 353.428  35
   2   6  -7 3898.18 320.011  30
   2  -6  -7 3753.39 302.828  10
   2   6  -7 3752.62 323.967  44
  -2  -6   7 3453.39 429.434   5
   2  -6  -7 3507.77 313.200   6
   2  -6  -7 3015.22 424.629   3
  -2  -6   6 1155.81 187.112  21
   2   6  -6 1000.85 159.061  41
  -2  -6   6 858.221 164.766  35
   2   6  -6 1344.65 180.253  30
   2  -6  -6 950.565 147.727  10
   2  -6  -6 958.709 144.842  11
   2   6  -6 1004.85 168.569  47
   2  -6  -6 972.937 164.200   6
  -2  -6   6 1032.47 238.637   5
   2  -6  -6 896.590 240.739   3
   2   6  -5 20157.0 850.967  41
  -2  -6   5 20553.2 903.768  35
   2  -6  -5 20517.0 843.316  12
   2   6  -5 19770.6 830.019  30
  -2  -6   5 19688.0 896.444  21
   2  -6  -5 19610.2 816.508  11
   2  -6  -5 19842.3 836.525   9
   2  -6  -5 20121.0 804.002  10
   2   6  -5 20544.1 869.069  47
  -2  -6   5 17814.3 1048.56   5
   2  -6  -5 19410.2 856.758   6
  -2  -6   4 101.985 68.1776  21
   2   6  -4 21.0238 59.6331  41
  -2  -6   4 74.1384 77.4845  35
   2  -6  -4 82.5882 61.7311  12
   2  -6  -4 19.7120 49.3177   8
   2  -6  -4 147.574 62.8828  11
   2  -6  -4 254.030 91.7036   9
  -2  -6   4-43.3270 70.9468   5
   2  -6  -4 110.942 66.3364   6
   2   6  -4 44.6677 94.4164  49
   2   6  -4 88.4308 66.0955  47
   2   6  -3 26398.1 1017.52  42
   2   6  -3 26836.7 1016.47  41
  -2  -6   3 26417.8 1059.10  35
   2  -6  -3 25147.5 1009.65  12
   2   6  -3 25217.5 998.546  26
   2  -6  -3 25943.0 1024.75   9
   2  -6  -3 26519.7 1020.66   8
  -2  -6   3 26397.3 1073.88  21
  -2  -6   3 25995.0 1011.12  25
   2   6  -3 26858.7 1010.04  48
   2   6  -3 24633.3 1229.30  49
   2  -6  -3 25005.6 1020.66   6
  -2  -6   3 24607.7 1203.29   5
  -2  -6   2 1095.39 166.795  35
   2   6  -2 773.141 190.626  49
   2   6  -2 1026.70 150.426  48
  -2  -6   2 1121.97 171.305  22
  -2  -6   2 832.663 132.612  25
   2  -6  -2 901.102 148.397   8
   2  -6  -2 1030.96 158.594   9
   2   6  -2 1096.42 157.507  42
  -2  -6   2 1371.98 231.636   5
   2  -6  -2 1225.28 169.050   6
   2   6  -2 1096.71 223.855  18
  -2  -6   2 1121.75 171.827  21
  -2  -6   1 996.506 157.734  35
   2   6  -1 1325.18 161.233  48
   2   6  -1 1135.08 214.357  49
  -2  -6   1 939.614 141.527  25
  -2  -6   1 1037.96 170.652  22
   2  -6  -1 752.925 133.175   9
   2  -6  -1 1025.03 157.549   8
   2   6  -1 1089.20 152.622  42
  -2  -6   1 883.416 180.990   5
   2   6  -1 1233.74 224.297  18
   2  -6  -1 1196.15 167.611  21
  -2  -6   1 748.013 143.354  21
   2   6   0 3068.29 352.877  49
   2   6   0 3810.51 275.371  48
  -2  -6   0 3932.21 319.476  22
   2  -6   0 3005.40 277.620  21
   2   6   0 3967.86 394.203  18
  -2  -6   0 3792.20 302.322  35
  -2  -6   0 3404.69 351.303   3
   2  -6   0 4108.22 313.137   9
  -2  -6   0 4043.27 315.148   4
  -2  -6   0 3261.50 333.288   5
   2   6   0 3764.12 285.163  42
  -2  -6   0 3608.73 304.404  12
   2   6   1 1696.74 253.423  49
   2   6   1 1146.80 149.543  48
  -2  -6  -1 1117.67 174.129  22
  -2  -6  -1 1192.49 219.460   3
  -2  -6  -1 1030.11 165.714  12
   2  -6   1 1265.59 176.146   9
   2  -6   1 1278.16 178.390   8
   2   6   1 1132.12 199.807  18
   2  -6   1 931.987 155.243  21
  -2   6  -1 1156.97 140.189  44
  -2  -6  -1 992.992 159.968   4
  -2  -6  -2 59660.8 2045.65  12
  -2  -6  -2 61835.3 2293.38   3
   2  -6   2 61632.8 2029.79   8
   2  -6   2 60076.5 2010.14   9
   2   6   2 55771.2 2168.95  49
  -2  -6  -2 61070.4 2031.02   4
  -2   6  -2 57822.6 1931.93  44
  -2  -6  -2 60569.6 2052.76  22
   2  -6   2 62543.8 2054.00  21
   2  -6   3 47834.0 1711.69  21
   2  -6   3 46917.2 1657.30   9
   2  -6   3 51001.0 1699.91   8
  -2  -6  -3 47088.1 1950.47   3
  -2   6  -3 47253.7 1619.11  44
  -2  -6  -3 47319.4 1683.43   6
  -2  -6  -3 48815.0 1689.14   4
   2  -6   4 7463.09 483.262  21
   2  -6   4 7821.87 443.019   9
  -2  -6  -4 6895.63 612.448   3
  -2  -6  -4 7108.13 449.464   6
  -2  -6  -4 7543.78 455.302   4
  -2   6  -4 7191.37 432.121  46
  -2   6  -4 7763.45 436.409  44
  -2   6  -5 577.699 125.427  46
  -2   6  -5 640.179 125.515  44
  -2  -6  -5 512.645 113.130  23
   2  -6   5 713.998 126.218   9
  -2  -6  -5 696.218 139.789   6
  -2  -6  -5 630.972 132.417   4
   2  -6   5 773.775 152.287  21
  -2  -6  -5 366.843 157.577   3
  -2   6  -6 5311.33 375.678  46
  -2   6  -6 5278.39 369.778  44
  -2   6  -6 5267.32 389.957  45
  -2  -6  -6 4925.60 351.066  23
   2  -6   6 5800.19 419.368  21
  -2  -6  -6 4747.16 525.674   3
  -2  -6  -6 4972.17 364.812   6
  -2  -6  -6 5054.24 355.760   4
  -2   6  -7 5408.95 366.441  27
  -2   6  -7 6921.19 422.526  44
  -2   6  -7 6904.61 432.645  46
  -2   6  -7 6212.96 432.157  45
   2  -6   7 6309.58 442.967  21
  -2  -6  -7 5616.92 384.477  23
  -2  -6  -7 5813.48 379.191   4
  -2  -6  -7 6398.49 408.565   6
  -2  -6  -7 6070.33 603.370   3
  -2   6  -8 639.381 139.297  45
  -2   6  -8 692.153 139.701  46
  -2  -6  -8 925.818 147.209   6
  -2  -6  -8 616.796 111.467   4
   2  -6   8 1155.66 183.002  21
  -2   6  -8 1047.23 151.052  27
   2  -6   9 9151.54 519.785  21
  -2   6  -9 8532.47 461.545  27
  -2   6  -9 9649.75 511.860  43
  -2   6  -9 8940.90 504.588  45
  -2   6  -9 9030.02 498.991  46
  -2  -6  -9 9246.78 473.247   6
  -2  -6  -9 8575.66 488.251  13
  -2  -6 -10 2128.73 206.626  13
  -2   6 -10 2185.76 215.298  30
  -2   6 -10 1788.63 184.206  27
  -2   6 -10 2011.88 209.814  45
  -2  -6 -10 1748.69 197.453  10
   2  -6  10 2104.36 220.501  21
  -2  -6 -10 1704.00 170.257   6
  -2  -6 -11 192.239 66.0180  13
  -2   6 -11 410.222 93.4547  30
   2  -6  11 355.669 89.4387  21
  -2   6 -11 317.365 81.1768  43
  -2  -6 -11 233.008 73.8225  10
  -2   6 -11 263.875 68.7453  27
  -2  -6 -12 712.240 95.8814  10
  -2   6 -12 856.265 107.008  30
  -2   6 -12 810.612 91.6749  27
  -2   6 -12 841.962 101.225  26
  -2  -6 -13 3849.72 175.922  10
  -2   6 -13 3937.42 183.989  30
  -2  -7  13 849.949 86.9971  35
  -2  -7  13 756.033 75.2207  21
   2   7 -12 954.400 117.464  26
  -2  -7  12 1021.67 116.499  21
   2  -7 -12 1020.35 107.028  10
  -2  -7  12 973.768 119.437  35
   2   7 -12 1006.13 113.083  45
   2   7 -12 918.749 111.626  46
   2   7 -11 683.603 112.426  45
  -2  -7  11 461.621 103.260  35
   2   7 -11 517.973 98.0465  30
   2   7 -11 342.633 85.7670  26
  -2  -7  11 687.484 109.982  21
   2  -7 -11 582.925 96.5183  10
   2  -7 -11 561.968 104.584   6
  -2  -7  10 8100.99 454.209  35
   2   7 -10 7886.03 444.961  26
   2   7 -10 8421.25 435.617  30
   2  -7 -10 7740.95 410.701  10
   2   7 -10 8472.27 451.695  46
   2   7 -10 8296.06 445.593  44
  -2  -7  10 7555.90 441.773  21
  -2  -7   9 9548.28 538.158  35
   2   7  -9 10866.3 529.355  30
   2   7  -9 10006.6 538.649  26
   2  -7  -9 10031.3 496.905  10
   2   7  -9 10451.5 541.059  44
   2   7  -9 10237.4 538.408  46
  -2  -7   9 10486.1 554.954  21
  -2  -7   9 10015.8 497.436  25
  -2  -7   8 3807.93 325.461  35
   2   7  -8 4150.30 304.725  30
   2   7  -8 3835.01 318.703  26
   2  -7  -8 3640.50 280.555  10
  -2  -7   8 4234.70 303.460  25
  -2  -7   8 4250.37 346.987  21
   2   7  -8 4448.24 335.738  44
   2   7  -8 4065.93 317.632  47
   2   7  -7 14164.3 677.803  47
  -2  -7   7 12801.1 624.836  25
  -2  -7   7 14015.2 707.426  21
   2  -7  -7 13769.3 614.145  10
  -2  -7   7 13032.4 679.595  35
   2   7  -7 13342.9 630.464  30
   2   7  -7 13289.6 666.379  26
   2  -7  -7 13374.9 666.865   6
   2   7  -7 14919.7 694.656  44
  -2  -7   6 791.938 166.417  21
   2   7  -6 419.778 172.906  18
  -2  -7   6 885.486 158.820  35
   2  -7  -6 962.116 161.933   6
   2   7  -6 661.720 139.069  26
   2  -7  -6 673.099 122.713  11
   2  -7  -6 701.169 115.948  10
  -2  -7   6 614.822 122.530  25
   2   7  -6 705.569 147.067  47
   2   7  -6 631.278 133.265  44
  -2  -7   5 222.035 105.072  21
   2   7  -5 258.601 129.451  18
   2   7  -5 86.4111 67.9393  41
  -2  -7   5 286.214 107.337  35
   2  -7  -5 260.574 91.9479  12
   2   7  -5 228.230 80.8977  26
   2  -7  -5 171.939 72.4331  11
  -2  -7   5 204.190 74.9453  25
   2  -7  -5 72.4246 75.8747   6
  -2  -7   5 432.262 163.768   5
   2   7  -5 328.768 111.113  47
   2   7  -4 11478.9 815.345  18
   2   7  -4 13043.1 610.425  41
  -2  -7   4 11916.5 631.286  35
   2  -7  -4 12288.2 609.105  12
   2   7  -4 11294.6 584.568  26
   2  -7  -4 11572.1 565.206  11
   2  -7  -4 11429.3 601.972   9
  -2  -7   4 11120.8 636.499  21
  -2  -7   4 12033.1 581.747  25
  -2  -7   4 11424.7 635.513  22
  -2  -7   4 10392.7 755.394   5
   2  -7  -4 11601.8 614.141   6
   2   7  -4 12180.0 611.480  47
   2   7  -3 3775.85 298.752  41
  -2  -7   3 4083.80 335.057  35
   2  -7  -3 3647.71 315.593   6
  -2  -7   3 3301.41 393.400   5
   2  -7  -3 4032.86 323.276  12
   2  -7  -3 4040.97 331.800   9
   2  -7  -3 4240.00 303.733  11
  -2  -7   3 3615.30 333.734  21
  -2  -7   3 4534.90 364.033  22
   2   7  -3 3309.31 409.954  18
   2   7  -3 3903.05 314.226  47
   2   7  -2 4041.43 425.561  49
   2   7  -2 3641.01 286.401  42
  -2  -7   2 3947.42 324.347  35
   2  -7  -2 3710.75 313.342  12
  -2  -7   2 4345.70 361.764  21
  -2  -7   2 3037.23 303.280  22
   2   7  -2 2605.16 251.026  41
   2   7  -2 3445.15 404.880  18
   2  -7  -2 3904.78 314.656   6
  -2  -7   2 3627.72 385.525   5
   2  -7  -1 1364.97 192.061   6
  -2  -7   1 1394.14 203.247  22
   2  -7  -1 1933.66 225.807   9
  -2  -7   1 1319.17 203.831  12
   2   7  -1 1528.20 184.722  41
  -2  -7   1 1514.76 198.197  35
   2   7  -1 1484.56 175.280  42
   2  -7   0 73.0545 69.1061   9
  -2  -7   0 131.817 78.8478  12
   2  -7   0 98.5379 73.6835  21
   2   7   0 75.9494 59.5873  42
  -2  -7   0 157.658 86.0793  22
   2  -7   1 6690.30 443.814   9
   2  -7   1 7318.38 471.469  21
  -2  -7  -1 6909.85 463.587  22
  -2  -7  -1 7656.36 485.612  12
   2  -7   2 116.690 73.2261   9
   2  -7   2 102.466 80.3628  21
  -2  -7  -2 276.281 108.832   6
  -2   7  -2 70.7207 55.5115  46
   2  -7   3 30036.4 1191.62  21
  -2  -7  -3 29058.8 1177.76  11
   2  -7   3 31023.5 1157.67   9
  -2  -7  -3 29253.8 1168.55   4
  -2  -7  -3 30021.8 1176.59   6
  -2  -7  -3 27242.9 1377.43   3
  -2   7  -3 29092.7 1098.89  46
  -2   7  -3 30620.1 1097.64  44
   2  -7   4 3784.62 330.183  21
  -2  -7  -4 4267.78 344.785  11
   2  -7   4 3901.61 304.261   9
  -2  -7  -4 4148.71 328.256   4
  -2  -7  -4 3772.02 315.338   6
  -2  -7  -4 3751.41 440.606   3
  -2   7  -4 3332.37 279.807  46
  -2   7  -4 4168.91 299.007  44
  -2   7  -5 3275.76 271.078  46
  -2   7  -5 3156.68 264.690  44
  -2   7  -5 3599.20 300.814  45
   2  -7   5 3236.17 304.034  21
  -2  -7  -5 3119.70 292.400  11
   2  -7   5 3715.38 275.289   9
  -2   7  -5 3332.26 261.517  30
  -2  -7  -5 2764.75 264.597   4
  -2  -7  -5 3171.96 286.278   6
  -2   7  -6 4889.57 332.306  44
  -2   7  -6 4934.98 341.984  46
  -2   7  -6 5030.19 361.728  45
   2  -7   6 5130.43 377.168  21
  -2  -7  -6 5122.54 365.533  11
  -2  -7  -6 4864.65 334.914   4
  -2  -7  -6 5159.18 359.763   6
  -2   7  -6 4937.45 329.970  30
   2  -7   7 249.352 91.1509  21
  -2   7  -7 257.894 86.4440  45
  -2   7  -7 215.249 78.7583  46
  -2   7  -7 326.615 91.0022  30
  -2  -7  -7 300.300 87.0181  13
  -2  -7  -7 116.371 63.8610   6
  -2  -7  -7 386.004 105.536  10
   2  -7   8 60.4519 73.7924  21
  -2   7  -8 117.755 67.4883  30
  -2   7  -8 35.8413 50.8553  46
  -2   7  -8 57.9505 63.2796  45
  -2   7  -8 114.591 62.5650  43
  -2  -7  -8 79.1540 53.9879  13
  -2  -7  -8 116.811 66.9474   6
  -2  -7  -8 19.3142 65.8520  10
  -2   7  -9 7305.92 383.596  30
  -2   7  -9 7680.62 405.841  43
  -2   7  -9 7451.68 403.879  45
  -2  -7  -9 7144.14 366.883  13
  -2  -7  -9 6919.58 364.100   6
   2  -7   9 8129.02 421.771  21
   2  -7  10 642.215 102.336  21
  -2   7 -10 417.402 78.7126  30
  -2   7 -10 430.139 81.0284  45
  -2   7 -10 557.963 91.1779  43
  -2   7 -11 3990.52 209.587  30
   2  -7  11 4429.30 227.357  21
  -2   7 -11 4595.01 234.265  26
  -2  -8  11 547.147 63.6090  35
  -2  -8  11 677.269 76.6238  21
   2   8 -11 727.311 79.7406  26
   2   8 -10-11.0959 41.9540  26
  -2  -8  10-9.21828 30.1874  22
  -2  -8  10-41.1772 43.5170  35
  -2  -8  10 11.8348 40.3352  21
   2   8 -10-11.6774 39.7988  46
  -2  -8   9 1716.95 162.977  35
   2   8  -9 2353.87 193.881  46
   2   8  -9 1808.78 172.877  44
   2   8  -9 1857.91 181.291  45
  -2  -8   9 2309.06 197.020  21
  -2  -8   9 1880.61 171.084  22
   2   8  -9 1725.09 165.838  26
  -2  -8   8 511.072 109.006  21
  -2  -8   8 515.728 104.636  35
  -2  -8   8 747.209 118.526  22
   2   8  -8 573.502 109.394  46
   2   8  -8 527.531 105.831  44
   2  -8  -8 773.784 119.662   6
   2   8  -8 561.843 104.580  26
  -2  -8   7 4804.16 322.834  35
   2   8  -7 4906.35 314.958  26
  -2  -8   7 4661.31 339.844  21
  -2  -8   7 5089.63 330.562  22
   2   8  -7 4645.85 319.084  44
   2   8  -7 5150.79 335.339  46
   2  -8  -7 4717.31 320.569   6
  -2  -8   6 3226.74 271.187  35
   2   8  -6 3209.89 256.422  26
   2   8  -6 4413.72 295.901  47
  -2  -8   6 3672.49 306.230  21
  -2  -8   6 3517.54 286.927  22
   2   8  -6 3978.70 292.780  44
   2  -8  -6 4096.63 299.590   6
  -2  -8   5 4410.64 318.549  35
   2   8  -5 3812.78 289.359  47
  -2  -8   5 4175.16 338.059  21
  -2  -8   5 3903.56 312.035  22
   2   8  -5 3896.80 278.745  26
   2   8  -5 4062.45 306.786  44
   2  -8  -5 4144.24 314.231   6
   2  -8  -4 19.7722 52.8596  12
  -2  -8   4 23.8022 71.1435  12
   2  -8  -4 42.5474 60.3234   6
  -2  -8   4 50.3066 78.8513  21
  -2  -8   4 45.7010 64.7944  22
  -2  -8   4 20.7948 58.9656  35
   2   8  -4-19.0592 72.0584  47
  -2  -8   3 1277.26 192.593  12
   2  -8  -3 1248.40 147.940  11
   2  -8  -3 1452.25 188.554  12
  -2  -8   3 1341.69 187.556  22
   2  -8  -3 1372.68 182.108   6
   2   8  -3 1739.24 187.198  47
  -2  -8   2 74.9209 70.8291  12
   2  -8  -2 16.4575 79.3304  11
   2  -8  -2 44.0615 62.4867  12
  -2  -8   2 23.9498 75.0926  22
   2  -8  -2 106.562 75.3867   6
   2   8  -2 92.1844 62.8485  47
   2  -8  -1 13159.5 633.375   9
   2  -8  -1 10987.8 532.568  11
  -2  -8   1 11595.1 622.985  12
   2  -8  -1 11797.4 605.510  12
  -2  -8   1 12430.5 628.225  22
   2  -8  -1 12143.3 591.387   6
   2   8  -1 11181.4 543.099  47
   2  -8   0 3239.82 284.319   9
  -2  -8   0 3352.07 297.084   6
   2  -8   0 3347.21 275.710   6
   2   8   0 2567.22 224.568  47
   2  -8   0 3507.30 297.825  12
  -2  -8   0 3296.68 300.331  12
   2  -8   1 711.894 135.770   9
  -2  -8  -1 651.139 140.110  11
  -2  -8  -1 615.573 134.832  12
  -2  -8  -1 425.836 115.350   6
   2  -8   1 785.141 132.925   6
  -2  -8  -2 3308.17 291.410  11
   2  -8   2 3050.29 272.546   9
   2  -8   2 2866.30 244.296   6
  -2  -8  -2 3209.21 290.483   6
  -2   8  -2 2901.32 235.352  45
  -2  -8  -3 6034.59 398.472  11
   2  -8   3 5377.68 338.137   6
  -2  -8  -3 6400.63 408.849   6
  -2   8  -3 6833.87 377.804  45
   2  -8   3 6858.59 420.305  21
  -2  -8  -4 3628.29 269.397  10
  -2  -8  -4 3863.29 300.505  11
  -2  -8  -4 3848.66 296.873   6
  -2   8  -4 3808.74 277.728  45
   2  -8   4 3654.74 299.188  21
  -2  -8  -5 3048.25 252.311  11
  -2  -8  -5 2638.23 223.367  10
  -2  -8  -5 3237.87 259.840   6
  -2   8  -5 2864.34 216.137  46
  -2   8  -5 2811.58 233.628  45
   2  -8   5 3025.53 256.679  21
  -2   8  -6 296.333 79.4986  45
  -2   8  -6 126.420 61.7295  43
  -2   8  -6 120.112 52.1826  46
   2  -8   6 87.5176 59.8010  21
  -2  -8  -6 243.514 72.0514  10
  -2  -8  -6 129.660 70.3286   6
  -2   8  -7 5249.81 300.710  26
  -2  -8  -7 5707.39 312.463   6
  -2  -8  -7 5259.95 302.194  10
  -2   8  -7 5398.02 311.127  43
  -2   8  -7 5508.38 309.781  45
   2  -8   7 5652.12 324.430  21
  -2   8  -8 135.288 50.0724  45
  -2   8  -8 46.8042 36.8052  43
  -2   8  -8 87.2884 46.2198  26
   2  -8   8 130.578 55.0495  21
  -2  -8  -8 193.028 55.2444   6
  -2  -8  -8 140.134 57.7146  10
  -2   8  -9 9265.30 361.525  26
  -2  -8  -9 8208.95 347.299  10
   2  -8   9 9367.99 366.476  21
   2   9  -9 4134.72 180.787  32
   2   9  -8 7203.64 304.698  32
  -2  -9   8 6624.54 279.462   6
   2  -9  -8 7406.52 307.390   6
  -2  -9   8 7158.45 298.797  12
   2   9  -7 165.849 54.7751  32
  -2  -9   7 146.921 48.8435  12
   2  -9  -7 230.573 58.6181   6
   2   9  -6 449.038 77.7663  46
   2   9  -6 348.595 70.2775  44
  -2  -9   6 515.799 90.4185  12
   2  -9  -6 516.581 86.1343   6
   2  -9  -5 3496.01 230.063   6
   2   9  -5 3508.41 218.161  32
   2   9  -5 3333.37 218.607  46
   2   9  -5 3274.46 214.084  44
  -2  -9   5 3298.16 220.796  22
  -2  -9   5 2887.91 226.022  12
   2  -9  -4 1437.00 151.849   6
   2   9  -4 1501.63 140.425  32
   2   9  -4 1276.64 132.635  44
  -2  -9   4 1399.45 150.546  22
  -2  -9   4 1500.27 167.147  12
   2   9  -3 786.187 104.201  44
   2   9  -3 704.509 92.2950  32
  -2  -9   3 694.861 124.741  12
   2  -9  -3 938.220 125.731   6
  -2  -9   2 15886.8 685.133  12
   2  -9  -2 16041.9 650.738  12
   2  -9  -2 15907.0 642.398   6
  -2  -9   1 451.650 101.729  11
   2  -9  -1 295.999 78.5538  12
  -2  -9   1 383.788 104.122  12
   2  -9  -1 343.730 83.8083   6
  -2  -9   0 9901.04 482.246  11
   2  -9   0 10082.5 476.490  12
  -2  -9   0 10249.6 502.754  12
   2  -9   0 9374.67 437.068   6
  -2  -9   0 9803.54 489.449   6
  -2  -9  -1 6048.10 341.196  11
   2  -9   1 5221.70 321.972  12
  -2  -9  -1 4984.52 324.220   6
  -2  -9  -2 1350.92 152.571  11
   2  -9   2 1375.32 156.524  12
  -2  -9  -2 1364.07 159.713   6
  -2  -9  -3 1436.50 149.081  11
   2  -9   3 1452.81 157.288  12
  -2  -9  -3 1323.46 150.699   6
   2  -9   4 22944.2 850.462  12
  -2  -9  -4 24456.0 858.675   6
   2  -9   5 2808.25 193.276  12
  -2  -9  -5 2607.77 185.039   6
   2  -9   6 2330.42 161.848  12
  -2  -9  -6 2725.95 165.193   6
   2  -9   7 5.94799 21.7741  12
  -2 -10   3 6.17299 24.0571   6
  -2 -10   2-5.54664 29.1902  11
  -2 -10   2 42.6168 29.2639   6
  -2 -10   1 3900.00 183.837  11
  -2 -10   0-5.56049 30.1917  11
  -2 -10  -1 97.1183 32.8963   6
  -2 -10  -2 1580.28 106.648   6
   3   0 -18-8.68074 30.7005  14
   3   0 -17 5637.72 312.233  16
   3   0 -17 6366.80 349.345  14
   3   0 -16-21.1996 60.1143  14
   3   0 -16 76.9970 63.0278  16
  -3   0  15 52.7608 49.8969  36
   3   0 -15 80.5091 63.1175  27
   3   0 -15 97.4782 79.8082  16
   3   0 -15 39.3630 52.6430  51
   3   0 -14 23.3784 58.4627  51
  -3   0  14-20.6921 55.3175  36
   3   0 -14 23.3281 62.3644  27
   3   0 -13 4778.95 536.746  37
  -3   0  13 4501.07 336.628  36
   3   0 -13 4615.85 370.653  28
   3   0 -13 4151.68 343.080  51
   3   0 -13 4451.30 349.723  27
  -3   0  13 3620.90 482.009  38
  -3   0  12 20.9082 55.9048  36
   3   0 -12 54.8393 103.670  37
   3   0 -12 46.9510 66.5735  27
   3   0 -12-102.399 105.474  28
  -3   0  12-156.509 130.464  38
   3   0 -11 36715.3 1390.75  28
   3   0 -11 38760.4 1384.65  27
   3   0 -11 37344.4 1370.96  10
   3   0 -11 38716.5 1704.04  37
  -3   0  11 40076.9 1687.23  38
   3   0 -10 42.5817 80.5025  37
  -3   0  10 39.4710 83.4288  38
   3   0  -9 2830.97 329.666  37
   3   0  -8-27.6743 73.9837   1
   3   0  -8 30.6496 64.7778  37
  -3   0   8 15.7817 36.5388   5
   3   0  -7 81671.9 2553.96   2
   3   0  -7 88129.0 2747.10   1
   3   0  -7 86402.3 2785.71  37
  -3   0   7 85838.4 2596.66   5
   3   0  -6 19.6303 52.4800   1
  -3   0   6 23.5920 35.2588   5
   3   0  -6-21.6227 40.8759  37
   3   0  -5 108287. 3367.28   1
   3   0  -5 107965. 3391.97  37
   3   0  -5 114192. 3283.10  49
   3   0  -4-14.2171 40.3318   1
   3   0  -4 8.77367 27.5316  49
   3   0  -3 230964. 7043.02   1
   3   0  -3 236439. 6971.48  49
   3   0  -2 11.7066 33.1959   1
   3   0  -1 144110. 4234.33   1
   3   0   0 13.8678 50.7666  38
   3   0   1 7347.55 394.394  38
  -3   0  -2 16.1585 37.4101  29
   3   0   2-18.4731 60.4844  38
  -3   0  -3 888.937 138.721  29
   3   0   3 1030.83 160.102  38
  -3   0  -4 44.9280 63.7042  29
   3   0   4 26.0149 65.0623  38
  -3   0  -5 21702.7 818.258  45
  -3   0  -5 22600.5 819.865  43
   3   0   5 24178.5 1048.92  38
  -3   0  -6 45.2094 49.3434  43
  -3   0  -6-15.6347 46.7329  45
   3   0   6 36.2860 76.6909  38
   3   0   7 21141.8 1098.89  38
   3   0   8 146.200 138.190  38
   3   0   8 19.3247 51.6766  33
  -3   0  -8 83.8414 74.1368  28
   3   0   9 37570.5 1392.47  33
  -3   0  -9 41345.7 1455.09  28
   3   0   9 36438.0 1756.15  38
  -3   0  -9 39896.1 1397.26  13
   3   0  10 58.8815 96.3947  38
  -3   0 -10 21.1647 52.9274  13
  -3   0 -10-25.3587 79.4947  28
  -3   0 -11 9624.61 558.775  28
  -3   0 -11 9553.73 510.750  13
  -3   0 -11 10690.9 534.652  27
  -3   0 -12-18.8293 50.3411  27
  -3   0 -12-24.4401 73.0517  28
  -3   0 -13 7349.63 436.082  28
  -3   0 -14 16.1106 56.9771  28
  -3   0 -15 1728.59 142.421  28
   3   0  15 1496.09 137.292  36
   3  -1 -18 2172.67 139.179  15
   3   1 -18 2540.38 155.589  15
   3   1 -18 2174.22 137.231  14
   3   1 -17 8484.95 412.072  14
   3  -1 -17 8392.74 381.648  16
   3   1 -17 9360.81 414.142  16
   3  -1 -17 8030.67 409.159  15
   3   1 -16 138.468 67.5370  27
   3  -1 -16 89.5804 65.6715  16
   3   1 -16 138.201 72.3511  14
   3   1 -15 8858.31 482.107  51
   3  -1 -15 8599.58 463.863  51
   3   1 -15 9301.84 511.411  27
  -3  -1  15 8853.37 479.222  36
   3  -1 -15 9068.12 514.554  16
   3   1 -14 22930.3 934.325  30
   3   1 -14 24025.5 1015.96  27
   3  -1 -14 23482.9 943.906  27
   3  -1 -14 24866.8 990.570  51
   3  -1 -14 25176.1 1044.02  16
  -3  -1  14 25029.1 998.989  36
   3   1 -13 859.807 230.810  37
  -3  -1  13 645.470 135.309  36
   3  -1 -13 1036.00 256.018  37
   3  -1 -13 720.710 129.987  27
   3   1 -13 655.735 148.156  27
   3   1 -13 1004.60 153.958  30
   3  -1 -13 600.478 137.454  10
  -3  -1  13 833.917 230.000  38
  -3   1  13 507.183 207.351  38
   3  -1 -13 876.322 152.319  51
   3  -1 -12 12040.3 859.875  37
  -3  -1  12 11235.9 603.807  36
   3   1 -12 10821.6 830.360  37
   3   1 -12 10774.3 614.375  28
   3   1 -12 12283.3 606.362  30
   3  -1 -12 11705.2 629.773  28
   3   1 -12 12746.4 644.983  27
   3  -1 -12 11364.3 580.744  27
   3  -1 -12 12002.5 621.051  10
  -3  -1  12 13850.5 892.233  38
  -3   1  12 14919.1 930.232  38
   3  -1 -12 11762.3 618.068  51
   3  -1 -11 115930. 3816.14  37
   3   1 -11 111318. 3796.08  37
  -3  -1  11 110511. 3386.94  36
   3  -1 -11 107692. 3408.99  28
   3   1 -11 107956. 3367.00  30
   3   1 -11 105532. 3400.26  28
   3   1 -11 110178. 3414.89  27
   3  -1 -11 105509. 3347.01  27
   3  -1 -11 106909. 3398.21  51
  -3  -1  11 111144. 3743.67  38
  -3   1  11 112142. 3760.55  38
   3   1 -11 107795. 3280.93  46
   3  -1 -11 110336. 3406.12  10
   3   1 -10 49799.3 1613.62  46
   3   1 -10 48177.3 1620.89  44
  -3  -1  10 47613.8 1791.69   5
   3   1 -10 53151.8 2022.47  37
   3  -1 -10 53941.1 2027.01  37
  -3  -1  10 52075.4 1972.11  38
  -3   1  10 53380.5 1990.59  38
   3  -1  -9 45311.9 1748.48  37
   3   1  -9 44595.5 1744.53  37
   3   1  -9 44466.0 1419.36  44
   3   1  -9 42187.5 1402.29  46
  -3  -1   9 43539.7 1583.93   5
   3  -1  -9 43595.1 1561.52   3
  -3  -1   8 4803.10 341.670   5
   3  -1  -8 4780.94 401.290  37
   3   1  -8 3786.10 359.533  37
   3   1  -8 4721.30 265.379  47
   3  -1  -8 4128.94 310.577   3
  -3  -1   7 1533.24 178.731   5
   3  -1  -7 1845.55 226.506  37
   3   1  -7 1807.14 224.074  37
   3  -1  -7 1510.51 175.166   3
   3   1  -7 2124.35 226.251   1
   3   1  -7 1826.05 155.564   2
   3  -1  -7 1643.32 206.844   1
   3  -1  -7 1850.93 157.123   2
  -3  -1   6 125837. 3719.19   5
  -3   1   6 120996. 3538.19   5
   3  -1  -6 128877. 3774.45   1
   3   1  -6 119647. 3761.95   1
   3  -1  -6 119145. 3707.44   3
   3   1  -6 129585. 3745.42  49
   3   1  -6 119718. 3792.18  37
   3  -1  -6 125619. 3804.08  37
   3  -1  -5 27493.9 1015.39   3
   3  -1  -5 28513.2 1041.22   1
   3   1  -5 29380.7 1047.09   1
   3   1  -5 29403.0 1032.44  49
   3   1  -5 27718.1 1060.20  37
   3  -1  -5 28650.2 1059.94  37
   3   1  -4 2018.95 180.102   1
   3  -1  -4 2183.41 183.936   1
   3   1  -4 1934.44 171.647  49
   3   1  -3 7109.94 339.574   1
   3  -1  -3 6833.97 335.020   1
   3  -1  -3 5938.70 200.617  49
   3   1  -3 6784.63 332.960  49
   3  -1  -2 154446. 4371.56   1
   3   1  -2 143836. 4361.99   1
   3  -1  -1 240060. 6956.17   1
   3   1  -1 242312. 6956.31   1
   3  -1   0 18251.1 734.559  38
   3   1   0 20744.6 752.615  38
   3  -1   1 181849. 5329.28  38
   3   1   1 179769. 5326.76  38
  -3  -1  -2 22495.2 836.279  29
  -3   1  -2 20770.4 822.483  29
   3   1   2 20276.5 845.537  38
   3  -1   2 21465.6 857.057  38
  -3   1  -3 2049.58 202.773  29
  -3  -1  -3 1937.46 201.597  29
   3  -1   3 1462.34 193.889  38
   3   1   3 1727.12 203.692  38
  -3   1  -4 12219.3 505.386  45
  -3   1  -4 12491.8 505.443  46
  -3   1  -4 12866.6 629.562  29
  -3  -1  -4 12156.3 614.478  29
   3  -1   4 11152.8 630.855  38
   3   1   4 12180.0 647.895  38
   3   1   5 4609.21 390.804  38
   3  -1   5 3688.31 356.883  38
  -3   1  -6 6308.92 359.395  43
   3   1   6 7405.91 542.604  38
   3  -1   6 5974.09 493.608  38
  -3   1  -7 31167.1 1139.74  45
  -3   1  -7 30956.8 1127.02  43
   3   1   7 29582.1 1397.01  38
   3  -1   7 30377.3 1404.88  38
   3  -1   8 32067.2 1514.81  38
   3   1   8 33069.6 1534.16  38
  -3   1  -8 33133.2 1216.77  45
  -3   1  -8 32422.2 1201.76  43
   3   1   8 31355.7 1173.06  33
  -3  -1  -8 32870.8 1208.84  23
  -3  -1  -8 33216.1 1216.17  28
  -3   1  -8 31250.4 1199.28  28
  -3   1  -9 17112.5 789.333  28
  -3  -1  -9 17827.3 801.335  28
   3  -1   9 17610.2 1073.07  38
   3   1   9 17766.1 1085.51  38
   3   1   9 17456.7 760.485  33
  -3   1  -9 18674.5 805.873  45
  -3   1  -9 16457.4 769.579  43
  -3  -1  -9 17694.2 790.221  23
  -3  -1  -9 17512.5 784.094  13
   3   1  10 22978.4 962.042  33
  -3  -1 -10 25133.5 1035.36  28
  -3   1 -10 25572.2 1038.32  28
  -3  -1 -10 24524.4 1178.42   3
  -3  -1 -10 24498.8 1002.86  13
   3   1  10 25002.4 1368.02  38
   3  -1  10 24831.5 1357.56  38
  -3  -1 -11 11174.0 575.686  13
   3   1  11 10251.2 826.318  38
  -3  -1 -11 10731.3 594.544  28
  -3   1 -11 11934.5 615.132  28
   3  -1  12 247.872 85.2911  34
  -3  -1 -12 143.042 78.2643  28
  -3   1 -12 189.327 92.4025  28
  -3   1 -12 191.552 85.5371  27
  -3  -1 -12 249.233 83.4802  13
   3  -1  13 2833.18 224.595  34
  -3   1 -13 2860.65 236.076  27
  -3  -1 -13 3115.73 267.086  28
  -3   1 -13 3223.10 266.723  28
  -3  -1 -14 45.8012 57.7344  28
  -3   1 -14 45.6216 49.8075  28
   3   1  15 117.878 46.2486  36
   3  -1  15 91.9858 50.2843  36
   3  -2 -17 1762.55 157.365  14
   3   2 -17 1659.57 150.016  16
   3  -2 -17 1953.71 157.952  15
   3   2 -17 1735.13 140.953  14
   3   2 -17 1752.68 149.718  27
  -3  -2  16 3655.62 235.573  21
   3   2 -16 3815.62 253.255  51
   3  -2 -16 4168.22 275.155  16
   3  -2 -16 4654.45 304.716  15
   3  -2 -16 4262.28 299.583  14
   3   2 -16 4157.69 281.753  14
   3   2 -16 4197.35 292.220  27
   3   2 -15 10160.5 509.049  30
   3   2 -15 10104.2 552.367  27
  -3  -2  15 11477.1 561.374  36
   3   2 -15 11356.9 564.909  14
   3  -2 -15 11089.2 559.489  16
   3  -2 -15 10646.2 569.674  14
   3   2 -14 2476.24 245.092  30
   3   2 -14 2281.73 256.052  27
   3  -2 -14 2319.85 235.706  51
   3  -2 -14 2336.47 253.176  10
   3  -2 -14 2333.77 251.735  16
  -3  -2  14 2282.01 250.101  36
  -3  -2  13 1735.79 220.456  36
   3   2 -13 1302.15 189.038  30
   3   2 -13 1227.03 159.439  26
   3   2 -13 1659.25 221.452  27
  -3  -2  13 1165.40 298.647  38
  -3   2  13 867.271 273.760  38
   3  -2 -13 1443.73 207.400  10
   3  -2 -13 1370.45 190.693  51
   3  -2 -13 1350.77 206.219  16
   3   2 -12 42091.4 1434.28  45
   3   2 -12 43754.2 1464.36  46
  -3   2  12 46714.9 1920.17  38
  -3  -2  12 42737.1 1864.16  38
   3  -2 -12 46018.6 1920.06  37
  -3  -2  12 40183.8 1542.46  36
   3   2 -12 43916.1 1890.59  37
   3   2 -12 43843.1 1554.82  30
   3   2 -12 42521.7 1481.73  26
   3  -2 -12 40836.7 1550.77  10
   3  -2 -12 40430.5 1563.78  16
   3  -2 -12 40848.4 1531.45  51
   3  -2 -11 6607.18 422.498  51
   3  -2 -11 5795.27 404.765  10
   3  -2 -11 6302.27 488.574   3
   3   2 -11 6252.51 367.094  46
   3   2 -11 6629.74 385.389  44
   3   2 -11 5537.72 346.542  45
  -3  -2  11 7161.00 592.133  38
  -3   2  11 6265.76 565.802  38
   3  -2 -11 7425.24 615.119  37
   3   2 -11 5765.97 547.408  37
  -3  -2  11 5431.95 393.391  36
   3   2 -11 6205.42 410.594  28
   3  -2 -11 5884.28 401.790  28
   3   2 -11 6259.36 409.697  30
   3   2 -11 5523.61 371.474  26
   3  -2 -11 6220.25 430.430  16
  -3  -2  11 6087.56 502.371   5
   3  -2 -10 2085.15 221.425  51
   3  -2 -10 1883.10 208.321  10
   3   2 -10 1746.15 176.719  46
   3   2 -10 1661.96 177.241  44
  -3  -2  10 2028.76 295.298  38
  -3   2  10 1498.79 266.980  38
  -3  -2  10 1830.28 204.282  36
   3   2 -10 1892.51 291.575  37
   3  -2 -10 1587.75 276.423  37
   3   2 -10 1738.17 202.135  28
   3   2 -10 2061.93 219.080  30
   3  -2 -10 1379.46 181.371  28
   3   2 -10 1958.76 215.968  27
   3  -2 -10 1580.81 233.890   3
  -3  -2  10 1648.71 252.868   5
   3  -2 -10 1636.77 197.413  13
   3  -2 -10 1625.08 204.603  16
  -3  -2   9 3040.76 322.097   5
   3   2  -9 3154.51 240.172  47
   3   2  -9 3299.28 240.886  44
   3  -2  -9 3519.20 371.203  37
   3   2  -9 3018.27 352.766  37
   3  -2  -9 2897.74 307.061   3
  -3  -2   8 3202.75 305.452   5
   3   2  -8 2952.90 221.739  47
   3   2  -8 3062.89 230.569  41
   3   2  -8 3130.18 224.439  44
   3   2  -8 3304.31 330.428  37
   3  -2  -8 2739.39 309.594  37
   3  -2  -8 2938.93 297.173   3
  -3  -2   7 41072.9 1522.04   5
   3   2  -7 41940.0 1360.03  47
   3   2  -7 42067.7 1371.39  41
   3   2  -7 42134.0 1552.05  37
   3  -2  -7 39311.9 1530.91  37
   3  -2  -7 41334.1 1522.16   3
   3   2  -7 41203.4 1504.92   1
   3  -2  -7 42068.9 1514.98   1
   3   2  -6 14922.5 587.696  48
   3   2  -6 14974.9 710.916  49
   3   2  -6 15522.9 589.855  41
   3   2  -6 14303.8 578.924  40
  -3  -2   6 15113.0 698.987   5
   3  -2  -6 15162.0 680.009   1
   3  -2  -6 15022.1 704.354   3
   3   2  -6 15512.2 687.546   1
   3   2  -6 14956.6 589.267  42
   3  -2  -5 3464.65 257.699   1
   3   2  -5 3734.83 268.601   1
   3  -2  -5 3804.64 291.020   3
   3   2  -5 3518.54 284.793  49
   3  -2  -4 16514.5 672.243   1
   3   2  -4 17640.3 685.976   1
   3   2  -3 54897.5 1751.53   1
   3  -2  -3 56016.4 1752.62   1
   3   2  -2 27818.7 1021.06  18
   3  -2  -2 28119.4 954.449   1
   3   2  -2 27262.1 951.533   1
   3   2  -1 6470.87 368.263  18
   3   2  -1 6652.41 327.938   1
   3  -2  -1 5812.19 312.607   1
   3  -2   0 47824.1 1522.09  38
   3   2   0 47039.2 1518.85  38
   3   2   0 44205.3 1556.50  18
   3  -2   1 84984.5 2564.53  38
   3   2   1 79150.9 2545.69  38
  -3   2  -2 96.9532 59.2986  29
  -3  -2  -2 198.449 62.6617  29
   3  -2   2 154.174 63.2367  38
   3   2   2 152.265 69.7980  38
  -3   2  -3 25946.4 961.495  29
  -3  -2  -3 24437.4 951.969  29
   3   2   3 24061.2 983.828  38
   3  -2   3 22343.3 966.191  38
   3   2   4 5519.55 413.712  38
   3  -2   4 5684.26 413.184  38
  -3   2  -4 5176.29 295.196  46
  -3   2  -4 5492.54 307.525  45
   3  -2   5 29669.7 1273.46  38
   3   2   5 30041.3 1281.83  38
  -3   2  -5 30851.7 1085.67  43
  -3   2  -5 29903.5 1077.92  46
  -3   2  -5 32415.8 1105.22  45
   3  -2   6 7347.12 548.290  38
   3   2   6 8072.33 581.312  38
  -3   2  -6 7410.91 408.552  46
  -3   2  -6 7002.11 404.187  45
   3   2   7-43.0616 134.990  38
   3  -2   7-127.887 139.576  38
  -3   2  -7 19.6193 49.0657  43
  -3  -2  -7 61.4937 54.8015  23
  -3  -2  -8-45.5527 68.0796  23
  -3  -2  -8 59.6037 53.1181  10
  -3   2  -8-20.7498 75.9607  28
  -3  -2  -8-42.2118 77.2640  28
   3  -2   8-48.2746 129.057  38
   3   2   8 18.7324 43.3744  33
   3   2   8-97.7050 146.017  38
  -3   2  -8-21.7479 58.1438  43
  -3   2  -9 13157.1 643.334  45
  -3   2  -9 12835.8 630.456  43
   3  -2   9 11284.8 831.027  38
   3   2   9 10844.2 824.796  38
  -3   2  -9 11812.9 612.412  28
  -3  -2  -9 12510.3 623.385  28
  -3  -2  -9 12572.5 639.635  23
  -3  -2  -9 11025.7 581.035  10
  -3  -2  -9 12378.8 802.646   3
   3   2   9 11664.1 577.230  33
  -3  -2 -10 2114.39 317.481   3
   3  -2  10 1834.80 332.968  38
   3   2  10 1466.34 302.074  38
  -3   2 -10 2109.33 236.705  28
  -3  -2 -10 1997.85 237.049  28
  -3  -2 -10 2223.76 224.373  10
  -3  -2 -10 2149.33 243.188  13
  -3   2 -10 1793.38 225.450  45
  -3   2 -10 1948.12 222.601  43
  -3  -2 -10 2207.11 250.913  23
  -3   2 -11 6030.79 409.183  28
  -3  -2 -11 6004.23 407.578  28
  -3  -2 -11 5769.83 369.575  10
   3  -2  11 6457.27 423.115  34
  -3  -2 -11 5703.56 402.862  13
  -3   2 -12 11401.2 576.774  28
  -3  -2 -12 11645.1 580.577  28
  -3  -2 -12 10584.9 506.842  10
   3  -2  12 11689.8 573.769  34
  -3   2 -12 11517.6 582.124  27
  -3  -2 -12 10518.6 561.344  13
  -3   2 -13 3067.52 249.633  27
   3  -2  13 2443.96 216.826  34
  -3  -2 -13 3579.97 261.452  13
  -3   2 -13 3215.35 229.442  30
  -3  -2 -13 3361.17 259.029  28
  -3   2 -13 3237.88 254.441  28
  -3  -2 -14 12.4012 38.8817  28
  -3   2 -14 48.5438 45.8879  27
  -3   2 -14 24.6700 49.4689  28
   3  -2  15 1291.99 112.476  36
   3   3 -17-61.4084 28.8451  15
   3   3 -17 37.0593 36.1088  16
   3   3 -17 47.5188 39.1577  27
  -3  -3  17-7.21581 28.1245  35
   3  -3 -16 768.594 108.871  14
   3   3 -16 820.804 96.2559  14
  -3  -3  16 929.985 101.817  21
   3   3 -15 2828.38 240.401  30
   3   3 -15 2824.03 221.568  19
   3  -3 -15 3356.19 254.602  16
  -3  -3  15 2999.19 234.123  21
   3   3 -15 3195.58 235.299  14
   3  -3 -15 2974.44 245.766  15
   3  -3 -15 2962.63 248.414  14
  -3  -3  14 2508.23 258.412  36
   3   3 -14 2482.71 261.870  27
   3   3 -14 2668.61 224.976  26
   3   3 -14 2643.91 261.162  30
   3  -3 -14 2929.80 273.753  10
   3  -3 -14 2678.37 256.697  16
   3  -3 -14 2551.80 247.213  15
   3  -3 -14 2414.42 247.385  14
   3   3 -14 2453.83 232.258  14
  -3  -3  13 6478.00 446.494  36
   3   3 -13 6128.65 431.445  30
   3   3 -13 7218.70 426.886  26
   3   3 -13 7181.90 471.527  27
   3   3 -13 7376.89 410.955  46
   3   3 -13 6656.01 379.764  45
   3  -3 -13 6349.17 436.403  16
   3  -3 -13 5813.72 425.207  10
   3  -3 -12 264.192 96.3173  51
   3  -3 -12-26.2474 74.4337  10
  -3   3  12-48.3014 102.090  38
  -3  -3  12 94.6223 109.540  38
  -3  -3  12 53.6251 71.6883  36
   3   3 -12 26.3429 70.4329  30
   3   3 -12 136.175 85.3836  27
   3   3 -12 114.167 64.7543  26
   3   3 -12 58.5055 52.1476  45
   3   3 -12-20.4491 57.9949  46
   3   3 -12 63.5502 63.3252  44
   3  -3 -12 26.5909 61.5734  16
  -3  -3  12 44.2587 93.5463   5
   3  -3 -11 6368.00 434.435  51
   3  -3 -11 7814.32 606.544   3
   3   3 -11 7607.09 423.429  45
   3   3 -11 6842.84 412.650  46
   3   3 -11 7317.42 428.971  44
  -3  -3  11 6917.88 581.658  38
  -3   3  11 6394.71 571.027  38
  -3  -3  11 6535.43 451.818  36
   3   3 -11 7041.95 461.343  30
   3   3 -11 6899.61 460.430  27
   3  -3 -11 7048.10 454.423  13
   3  -3 -11 6988.59 464.956  16
  -3  -3  11 6437.35 574.345   5
   3  -3 -11 6576.25 435.487   6
   3  -3 -10 10361.2 564.842  51
   3   3 -10 10160.7 543.013  47
   3  -3 -10 10435.1 570.479  10
   3  -3 -10 9748.74 689.011   3
   3   3 -10 10033.9 529.967  44
  -3   3  10 11210.7 726.737  38
  -3  -3  10 11070.6 720.070  38
  -3  -3  10 11177.0 592.299  36
   3   3 -10 10919.7 586.515  30
   3   3 -10 11431.4 596.194  27
   3  -3 -10 13306.9 634.361  16
   3  -3 -10 10833.1 573.255  13
  -3  -3  10 11288.2 740.790   5
   3   3  -9 656.290 116.526  44
   3   3  -9 401.854 100.158  47
  -3  -3   9 512.058 152.057  38
  -3   3   9 380.919 131.751  38
  -3  -3   9 622.739 123.459  36
  -3  -3   9 657.695 172.147   5
   3   3  -9 577.426 117.052  27
   3  -3  -9 346.358 126.866   3
   3  -3  -9 488.364 110.909  51
   3  -3  -9 814.818 137.607  10
   3  -3  -9 426.181 111.147  16
   3  -3  -9 582.024 113.191  13
   3  -3  -8 159567. 5316.59   3
   3   3  -8 167965. 5065.32  47
  -3  -3   8 182351. 5370.33   5
  -3  -3   8 172431. 5257.70  38
  -3   3   8 174498. 5267.94  38
   3  -3  -7 67568.7 2275.09   3
   3   3  -7 60433.1 2234.05  49
   3   3  -7 62722.1 2020.47  47
  -3  -3   7 63684.2 2238.91   5
   3  -3  -6 137080. 4513.90   3
   3   3  -6 146087. 4387.06   1
   3   3  -6 147308. 4291.54  40
   3   3  -6 147171. 4311.31  42
   3   3  -6 146939. 4310.75  48
  -3  -3   6 139758. 4490.15   5
   3   3  -5 336.068 75.4913  42
   3   3  -5 392.663 75.4869  40
   3   3  -5 223.611 64.9767  41
   3   3  -5 150.099 61.4487   1
   3  -3  -5 232.251 68.7022   1
   3   3  -5 228.997 62.7627  48
   3  -3  -4 6250.45 415.484   3
   3   3  -4 5459.84 314.122   1
   3  -3  -4 5864.24 318.582   1
   3   3  -4 5557.52 299.916  48
   3   3  -4 5517.18 401.075  49
   3   3  -4 5384.42 297.836  42
   3   3  -3 5893.96 401.571  49
  -3  -3   3 5822.08 276.440   3
   3   3  -3 5656.78 302.446   1
   3  -3  -3 5882.99 305.277   1
   3   3  -2 320.587 63.1523   1
   3  -3  -2 225.992 56.2292   1
   3   3  -2 299.997 95.3783  49
   3   3  -2 265.416 83.9670  18
   3  -3  -1 124602. 3793.57   1
   3   3  -1 129846. 3803.96   1
   3   3  -1 138203. 3987.15  18
  -3   3   0 26649.5 905.383  29
   3   3   0 25760.9 1024.55  18
   3   3   0 26858.8 920.031   1
   3  -3   0 24946.3 910.178   1
   3  -3   1 220244. 6477.93  38
  -3   3  -1 226639. 6446.02  29
  -3  -3  -1 219364. 6446.65  29
  -3   3  -2 1378.34 150.133  29
  -3  -3  -2 1329.04 153.593  29
   3   3   2 865.483 135.850  38
   3  -3   2 1153.91 154.469  38
   3  -3   3 1197.47 177.751  38
   3   3   3 1310.53 175.848  38
  -3   3  -3 1295.41 135.753  44
  -3   3  -3 1275.03 132.848  46
  -3   3  -4 154720. 4551.62  44
  -3   3  -4 151438. 4552.76  46
  -3   3  -4 158910. 4580.65  45
   3  -3   4 151590. 4740.99  38
   3   3   4 152355. 4745.55  38
   3  -3   5 477.365 145.556  38
   3   3   5 505.946 141.524  38
  -3   3  -5 624.843 108.302  44
  -3   3  -5 894.404 132.816  45
  -3   3  -5 931.350 131.468  46
   3   3   6 442.919 136.245  38
   3  -3   6 775.839 178.913  38
  -3   3  -6 630.148 121.257  45
  -3   3  -6 695.286 120.979  46
  -3   3  -7 2232.91 226.562  46
  -3   3  -7 1746.27 210.340  45
  -3  -3  -7 2091.85 207.494  28
  -3   3  -7 1790.97 194.953  28
   3   3   7 1899.61 292.965  38
   3  -3   7 2019.49 300.036  38
  -3  -3  -7 2206.76 320.474   3
  -3  -3  -8 3368.07 282.796  28
  -3   3  -8 3367.40 279.387  28
  -3  -3  -8 3747.79 322.102  23
   3  -3   8 3263.72 405.722  38
  -3  -3  -8 3925.07 449.710   3
   3   3   8 3003.79 393.540  38
   3  -3   9 13283.1 679.794  34
  -3   3  -9 12610.0 619.783  28
  -3  -3  -9 11935.7 616.260  28
  -3  -3  -9 13704.1 682.047  23
  -3  -3  -9 12494.0 634.600  10
   3  -3   9 11237.7 818.922  38
   3   3   9 12198.6 845.476  38
  -3  -3  -9 11717.3 830.135   3
  -3   3  -9 13366.2 657.596  43
  -3   3 -10 8686.19 516.807  45
  -3   3 -10 8140.02 497.399  43
   3  -3  10 9098.63 531.708  34
  -3   3 -10 7922.46 472.224  28
  -3  -3 -10 9339.78 504.979  28
  -3  -3 -10 8509.88 518.260  23
  -3  -3 -10 9251.98 507.011  10
  -3  -3 -10 7917.73 662.171   3
  -3  -3 -10 9221.66 535.493  13
   3  -3  10 7398.87 655.653  38
   3   3  10 8663.13 708.433  38
   3  -3  11 5875.07 400.990  34
   3  -3  11 5369.11 400.027  36
  -3   3 -11 5600.63 389.025  45
  -3   3 -11 5929.40 390.725  43
  -3  -3 -11 5724.76 397.912  13
  -3   3 -11 5142.34 356.969  28
  -3  -3 -11 5643.20 371.839  28
  -3  -3 -11 6263.11 385.241  10
  -3   3 -12 2036.19 191.954  28
  -3  -3 -12 1706.63 181.481  28
  -3  -3 -12 1849.85 185.056  10
   3  -3  12 1755.16 208.393  36
   3  -3  12 1570.14 189.330  34
  -3  -3 -12 1413.30 185.339  13
  -3   3 -13 200.622 69.3643  30
  -3   3 -13 251.704 68.6366  28
  -3   3 -13 362.535 94.9608  27
  -3  -3 -13 223.794 75.8195  13
   3  -3  13 286.640 75.6978  34
   3  -3  13 256.766 81.1531  36
  -3  -3 -13 153.543 55.2303  10
  -3   3 -14 10.9046 38.5644  27
   3  -3  14-11.6124 46.5662  36
   3   4 -16 47.7099 45.1508  27
  -3  -4  16 125.771 52.9910  35
   3   4 -15 4970.37 318.641  27
   3   4 -15 5000.74 292.416  19
  -3  -4  15 4434.91 273.799  21
   3   4 -15 5529.63 322.429  30
   3   4 -14 21.6945 71.0372  27
   3   4 -14 50.6357 47.8679  26
   3  -4 -14 18.4705 57.9080  16
   3  -4 -14-20.8974 65.5151  10
  -3  -4  14 35.9489 53.7313  21
   3   4 -14 63.3894 59.9207  30
   3   4 -13 521.184 123.225  30
   3   4 -13 665.054 132.650  26
   3   4 -13 694.274 147.472  27
   3   4 -13 606.881 110.822  45
   3   4 -13 674.530 112.418  43
   3   4 -13 751.733 127.511  46
  -3  -4  13 543.823 126.365  21
   3  -4 -13 728.719 124.257  14
   3  -4 -13 745.867 123.927  15
   3  -4 -13 544.401 122.624  16
   3   4 -12 972.593 171.720  27
   3   4 -12 557.522 131.427  26
   3  -4 -12 747.706 137.195  15
   3  -4 -12 656.115 138.742  16
   3  -4 -12 647.859 126.817  14
  -3  -4  12 960.673 160.390  21
   3   4 -12 1020.22 155.843  45
   3   4 -12 776.749 135.495  46
   3   4 -12 905.667 150.688  44
   3   4 -11 1175.75 186.995  27
   3   4 -11 1267.51 190.906  26
   3   4 -11 1527.36 194.002  44
   3   4 -11 1262.10 179.669  46
   3  -4 -11 1237.76 186.255  10
   3  -4 -11 1438.44 210.236  16
   3  -4 -11 1202.15 168.660  14
   3  -4 -11 1631.58 195.805  15
   3  -4 -11 1422.42 194.351  13
  -3  -4  11 1480.76 282.450   5
  -3  -4  10 290.495 138.001   5
  -3  -4  10 375.804 114.331  36
   3   4 -10 474.685 120.362  30
   3   4 -10 471.647 118.151  27
   3   4 -10 336.620 102.690  44
   3   4 -10 675.739 138.255  47
   3  -4 -10 664.215 138.275  10
   3  -4 -10 489.235 127.239  16
   3  -4 -10 592.040 124.432  13
   3  -4 -10 817.177 140.052  15
   3  -4 -10 543.840 110.263  14
   3  -4 -10 438.032 153.217   3
   3  -4  -9 46.7146 76.5257   3
   3   4  -9 133.275 75.7477  47
   3   4  -9 128.724 78.5838  44
  -3  -4   9-161.484 155.678  38
  -3  -4   9 152.313 89.8188  36
   3   4  -9 123.421 84.1657  30
   3   4  -9 68.4819 61.0878  27
   3  -4  -9 203.927 85.7093  10
   3  -4  -9 133.186 66.4039   6
  -3  -4   9 228.940 122.438   5
   3  -4  -9 165.495 75.7774  13
   3  -4  -9 100.950 63.3516  15
   3  -4  -9 98.0768 73.3373  16
   3  -4  -8 44734.8 1819.54   3
  -3  -4   8 41567.9 1606.89  38
   3   4  -8 44763.7 1542.05  41
   3  -4  -8 42020.8 1545.68  16
   3   4  -8 44847.6 1561.48  30
   3   4  -8 44082.3 1528.93  27
  -3  -4   8 44741.1 1808.32   5
   3  -4  -8 44061.7 1527.49   6
  -3  -4   8 42464.4 1536.36  21
   3  -4  -8 43125.3 1522.57  10
  -3  -4   7 297.961 95.2413  38
   3   4  -7 406.655 110.516  41
  -3  -4   7 660.885 172.792   5
   3   4  -7 602.597 165.975  49
   3  -4  -7 688.623 191.834   3
   3   4  -6 444.738 144.854  49
  -3  -4   6 212.798 101.172   5
   3   4  -6 404.071 86.3632  40
   3   4  -6 491.621 99.4804  42
   3   4  -6 321.549 88.4288  41
  -3  -4   6 538.015 104.327  38
   3   4  -5 4701.47 306.509  42
   3  -4  -5 4738.53 420.515   3
   3   4  -5 4535.15 302.898  41
   3   4  -5 4715.96 287.512  40
   3   4  -5 5257.25 439.155  49
   3   4  -5 4754.39 310.338  48
   3   4  -4 8723.34 431.983  42
   3   4  -4 8271.56 424.317  48
   3   4  -4 7951.03 552.035  49
   3   4  -4 7888.51 391.499  40
  -3  -4   4 8687.32 421.977   4
   3   4  -3 9422.22 604.186  49
   3   4  -3 9258.32 453.404  48
  -3  -4   3 9658.04 455.801   4
   3   4  -3 10327.0 469.984  42
   3   4  -2 17427.2 857.807  18
  -3  -4   2 17959.9 719.293   3
  -3  -4   2 17319.9 691.351   4
   3   4  -2 17448.5 863.245  49
   3   4  -1 86120.3 2857.71  18
  -3  -4   1 86778.9 2737.42   3
  -3  -4   1 86143.4 2656.09   4
   3   4  -1 87690.9 2887.39  49
   3   4   0 26087.2 1077.78  18
   3   4   0 24625.4 1089.99  49
  -3  -4   0 24838.8 913.083   4
  -3  -4   0 24229.3 1007.98   3
   3   4   1 47753.4 1741.39  18
  -3   4  -1 47284.0 1514.54  44
  -3  -4  -1 51281.7 1759.19   3
   3  -4   2 6317.01 348.416   1
  -3   4  -2 6614.41 338.288  46
  -3   4  -2 6387.17 330.434  44
  -3  -4  -2 7021.51 490.483   3
   3  -4   3 19.8808 37.5987  38
  -3   4  -3 44.8102 48.9186  46
  -3   4  -3 71.2580 46.6760  44
  -3  -4  -3 34.4874 65.2029   3
  -3  -4  -4 11930.0 736.276   3
  -3   4  -4 11149.4 528.411  44
  -3   4  -4 11938.2 547.929  46
  -3   4  -4 12561.1 572.323  45
   3  -4   4 10421.5 594.259  38
   3  -4   5 6366.87 478.804  38
   3  -4   5 7239.89 440.657  34
  -3  -4  -5 7127.13 424.918  11
  -3   4  -5 7390.45 420.246  46
  -3   4  -5 7695.90 422.161  44
  -3   4  -5 7002.52 423.364  45
  -3  -4  -5 6389.53 553.244   3
   3  -4   6 4937.96 445.411  38
  -3  -4  -6 5977.49 396.533  23
  -3  -4  -6 5625.69 380.683  11
  -3   4  -6 5524.53 386.877  45
  -3   4  -6 5926.37 380.206  46
   3  -4   6 5691.50 379.354  36
  -3  -4  -6 5693.91 540.222   3
  -3  -4  -6 5191.92 341.979   6
  -3   4  -7 24.4643 65.4018  45
  -3   4  -7-23.6693 70.7453  43
  -3   4  -7-23.3589 58.4135  46
  -3  -4  -7-18.7491 53.1636   6
   3  -4   7 23.1717 57.9454  36
   3  -4   7 25.7513 59.6192  34
  -3  -4  -7 24.4910 61.2445  23
   3  -4   8 49.1763 61.5195  36
   3  -4   8 26.7719 66.9777  34
  -3  -4  -8 102.904 76.9181  23
  -3   4  -8 25.4564 68.0830  45
  -3   4  -8 98.8673 80.9516  46
  -3  -4  -8 267.200 151.543   3
  -3  -4  -8 94.6097 59.3494   6
  -3  -4  -9 2605.70 231.720   6
  -3  -4  -9 2624.98 392.221   3
  -3   4  -9 2653.05 269.397  45
  -3  -4  -9 2548.95 261.649  10
   3  -4   9 2907.00 287.504  34
   3  -4   9 2148.39 247.883  36
  -3  -4 -10 132.955 61.0233  28
   3  -4  10 287.751 103.971  36
   3  -4  10 150.712 78.8851  34
  -3   4 -10 140.661 83.0446  43
  -3  -4 -10 159.459 86.2552  10
  -3  -4 -10 252.330 101.297  13
  -3   4 -11 439.908 116.287  27
   3  -4  11 342.820 105.820  36
   3  -4  11 394.626 106.247  34
  -3   4 -11 472.569 108.700  43
  -3   4 -11 470.969 113.209  45
  -3  -4 -11 294.335 93.4010  10
  -3  -4 -11 424.863 114.362  13
  -3  -4 -12 1805.86 178.487  10
  -3  -4 -12 1837.62 190.134  13
   3  -4  12 1729.20 183.553  34
   3  -4  12 1961.43 195.081  36
  -3   4 -12 1509.17 180.456  27
  -3   4 -13 428.443 87.2905  27
  -3   4 -13 430.413 81.1032  30
   3  -4  13 339.991 76.8163  36
  -3  -4 -13 367.452 80.0056  13
  -3  -4 -13 247.165 60.3752  10
  -3   4 -14 1983.73 115.551  30
  -3  -5  16 1346.76 100.241  35
   3   5 -15 91.9709 48.6439  27
   3   5 -15 72.5742 44.9595  19
  -3  -5  15 63.8826 35.4687  21
  -3  -5  15 102.234 52.6951  35
   3   5 -14 837.750 120.326  26
   3   5 -14 1116.13 142.387  27
   3  -5 -14 1070.26 144.828  10
  -3  -5  14 1186.47 135.199  21
  -3  -5  14 1154.91 156.321  35
   3   5 -13 151.977 84.7305  30
  -3  -5  13 148.984 68.3229  21
   3  -5 -13 222.895 89.9462  10
   3   5 -13 195.166 78.3937  26
   3   5 -13 179.604 77.9018  27
   3   5 -13 179.120 65.4554  45
   3   5 -13 122.486 62.0478  46
   3   5 -13 144.760 56.5958  43
   3   5 -12 124.218 87.9630  30
   3   5 -12 209.554 85.3395  26
   3   5 -12 248.110 93.0237  27
  -3  -5  12 177.299 78.4929  21
   3  -5 -12 206.884 97.2583  10
   3   5 -12 103.455 67.8796  45
   3   5 -12 62.5372 59.2614  46
   3   5 -12 232.985 87.3655  44
   3   5 -11 9498.18 549.812  30
   3   5 -11 8596.55 503.478  27
   3   5 -11 8307.12 514.790  26
   3  -5 -11 8692.19 517.694  16
   3  -5 -11 8232.70 502.380  10
  -3  -5  11 8754.60 514.922  21
   3   5 -11 9087.93 514.579  46
   3   5 -11 8595.54 500.321  44
   3   5 -10 408.880 116.352  44
   3  -5 -10 413.732 115.076  16
   3   5 -10 431.962 122.790  30
   3   5 -10 522.415 119.188  27
  -3  -5  10 204.194 93.9744  21
   3  -5 -10 390.474 120.278  10
  -3  -5  10 208.955 131.020   5
   3   5  -9 2069.62 240.015  44
  -3  -5   9 2175.00 248.275  21
   3  -5  -9 2200.93 217.809  13
   3   5  -9 2339.53 258.196  30
   3   5  -9 2746.65 256.905  27
   3  -5  -9 2496.68 266.051  16
  -3  -5   9 2161.08 346.715   5
   3  -5  -9 2306.04 249.101   6
   3  -5  -9 2644.27 257.769  10
   3   5  -8 931.730 159.599  47
   3  -5  -8 651.321 128.408  10
   3   5  -8 689.197 136.571  41
   3  -5  -8 737.646 147.896  16
   3   5  -8 621.690 136.814  30
   3   5  -8 670.670 128.749  27
   3  -5  -8 1032.16 239.984   3
  -3  -5   8 1123.37 173.187  21
  -3  -5   8 1037.23 239.064   5
   3  -5  -8 965.619 159.733   6
   3   5  -7 384.103 107.077  41
   3  -5  -7 220.418 90.0089  16
   3   5  -7 391.736 106.999  30
   3  -5  -7 412.532 102.012  10
  -3  -5   7 287.510 108.899  21
  -3  -5   7 186.115 124.645   5
   3  -5  -7 195.121 84.8667   6
   3   5  -7 251.251 99.2552  47
   3   5  -6 12405.9 601.105  30
   3  -5  -6 11242.1 565.205   7
   3  -5  -6 11752.0 550.783   9
   3  -5  -6 11611.6 551.636  10
   3   5  -6 12869.1 812.467  49
   3   5  -6 11642.4 594.904  47
  -3  -5   6 11712.3 605.989  21
   3   5  -6 12816.7 608.375  41
   3  -5  -6 12292.9 594.301   6
  -3  -5   5 22836.8 944.616  35
   3   5  -5 22075.8 907.465  48
   3   5  -5 21953.9 1133.95  49
  -3  -5   5 22940.6 930.805  21
   3   5  -5 22261.0 911.538  42
   3  -5  -5 22515.0 895.258   6
  -3  -5   5 22648.4 1121.53   5
   3   5  -5 22183.4 850.980  40
   3   5  -5 22781.7 912.183  41
   3  -5  -5 21981.3 889.846   7
   3   5  -4 39797.3 1381.94  42
   3   5  -4 39947.6 1644.69  49
   3   5  -4 38438.9 1370.12  48
   3   5  -4 37988.9 1366.31  41
   3   5  -4 37762.5 1299.66  40
  -3  -5   4 38733.8 1591.49   5
  -3  -5   3 1615.19 185.967   4
  -3  -5   3 1215.50 217.110   5
   3   5  -3 1790.63 195.915  42
   3   5  -3 1720.42 161.651  40
   3   5  -3 1461.31 174.976  48
   3   5  -3 1211.19 231.744  49
   3   5  -3 1596.45 256.014  18
  -3  -5   2 1459.76 177.953   4
  -3  -5   2 1199.18 204.543   5
   3   5  -2 1375.34 166.455  48
   3   5  -2 1177.23 224.593  49
   3   5  -2 1740.83 257.764  18
   3   5  -1 931.622 203.999  49
  -3  -5   1 839.898 148.621   3
  -3  -5   1 1095.83 149.538   4
   3   5  -1 816.547 176.289  18
  -3  -5   0 14144.7 748.777   3
   3   5   0 14446.1 817.998  49
   3   5   0 15396.0 809.442  18
  -3  -5  -1 23449.6 1070.38   3
   3   5   1 21650.1 1075.24  49
  -3   5  -2 24676.6 945.460  44
  -3   5  -2 27132.1 972.427  46
  -3  -5  -2 27750.2 1044.57  12
   3  -5   2 26342.4 1015.09   8
  -3  -5  -2 27568.8 1052.23  22
   3   5   2 24492.0 1188.51  49
  -3  -5  -2 26363.8 1219.56   3
  -3  -5  -2 27633.7 1035.39   4
   3  -5   3 18577.8 806.971  34
  -3  -5  -3 18917.6 814.359  12
  -3  -5  -3 18779.1 797.800  25
   3  -5   3 19190.3 795.326   8
  -3  -5  -3 18104.0 797.357  11
  -3  -5  -3 18471.6 778.940   6
  -3  -5  -3 18649.3 1001.47   3
  -3  -5  -3 19067.3 805.517   4
   3  -5   3 18040.4 802.673  21
  -3   5  -3 19163.7 755.148  44
  -3   5  -3 18352.0 759.998  46
  -3   5  -4 44678.3 1510.19  46
  -3   5  -4 42598.1 1490.25  44
  -3   5  -4 47763.5 1555.64  45
  -3  -5  -4 43158.3 1826.28   3
  -3  -5  -4 41955.3 1499.21   6
  -3  -5  -4 40734.4 1528.33  11
   3  -5   4 42862.5 1502.91   8
   3  -5   4 44033.8 1563.27  34
   3  -5   4 43074.1 1557.13  21
  -3   5  -5 20635.4 856.179  46
  -3   5  -5 20621.4 843.966  44
  -3   5  -5 21264.2 884.455  45
  -3  -5  -5 21147.5 1142.29   3
  -3  -5  -5 19131.9 822.611   6
  -3  -5  -5 18404.1 850.829  11
   3  -5   5 19594.8 818.387   8
   3  -5   5 20416.1 889.974  21
  -3  -5  -5 20307.1 861.401  23
   3  -5   5 19784.5 829.931  36
   3  -5   5 19663.7 882.230  34
   3  -5   6 2459.39 248.035  36
   3  -5   6 3071.42 298.191  34
  -3   5  -6 2723.54 259.050  46
  -3   5  -6 2480.39 260.601  45
  -3  -5  -6 2640.14 245.081   6
  -3  -5  -6 3054.81 284.669  11
  -3  -5  -6 2235.64 356.797   3
  -3  -5  -6 3115.95 287.457  23
   3  -5   7 12074.7 617.092  36
  -3   5  -7 12535.4 643.112  43
  -3   5  -7 12505.6 635.962  46
  -3   5  -7 12580.7 653.609  45
  -3  -5  -7 12125.9 591.445   6
  -3  -5  -7 11724.9 865.938   3
  -3  -5  -7 13286.1 660.918  23
  -3  -5  -8 288.340 91.2508   6
  -3  -5  -8 423.132 106.162   4
  -3  -5  -8 197.594 102.122  23
   3  -5   8 387.100 107.954  36
   3  -5   8 266.844 104.346  34
  -3   5  -8 428.621 117.063  45
  -3   5  -8 247.099 104.801  43
  -3   5  -8 266.459 97.5179  46
  -3  -5  -9 463.601 99.3649   6
  -3  -5  -9 533.442 104.929   4
  -3   5  -9 479.008 120.570  27
  -3  -5  -9 470.469 116.084  23
  -3  -5  -9 403.298 114.894  10
  -3   5  -9 454.955 118.144  45
  -3   5  -9 234.843 97.4139  43
   3  -5   9 304.387 99.2025  36
   3  -5   9 351.903 116.939  34
  -3   5 -10 621.139 124.590  45
   3  -5  10 692.887 139.821  21
  -3  -5 -10 770.288 137.638  10
  -3   5 -10 704.974 131.370  27
   3  -5  10 660.317 123.227  36
   3  -5  10 622.916 134.331  34
  -3   5 -11 52.3903 57.2030  27
   3  -5  11 36.9180 60.4614  21
  -3  -5 -11 84.2611 63.7353  10
  -3   5 -11 69.0247 58.8308  43
  -3  -5 -12 9695.13 429.362  10
   3  -5  12 9498.86 446.840  21
  -3   5 -12 9942.54 448.300  27
   3  -5  13 360.630 61.4795  21
  -3   5 -13 457.246 66.3868  27
  -3   5 -13 453.500 68.8111  30
  -3  -5 -13 336.381 50.4554  10
  -3  -6  15 14491.4 497.614  35
  -3  -6  14 3447.18 190.624  21
  -3  -6  14 3575.30 229.420  35
   3   6 -14 3614.54 210.034  26
   3   6 -13 1695.17 174.937  30
   3   6 -13 1611.56 166.065  26
   3   6 -13 1561.29 144.418  27
  -3  -6  13 1951.83 169.087  21
   3  -6 -13 1556.25 162.914  10
  -3  -6  13 1478.88 174.797  35
   3   6 -13 1534.46 138.333  43
   3   6 -13 1621.11 156.815  46
   3   6 -13 1583.42 147.523  45
   3   6 -12 177.905 81.6289  30
   3   6 -12 122.253 59.8122  27
  -3  -6  12 125.703 79.4023  35
   3   6 -12 303.757 91.1165  44
   3   6 -12 208.620 71.8401  45
   3   6 -12 264.986 85.3206  46
   3  -6 -12 436.898 100.627  10
  -3  -6  12 142.711 69.7410  21
   3   6 -11 1033.63 140.202  27
   3   6 -11 1197.98 177.742  30
  -3  -6  11 1175.28 165.913  21
   3  -6 -11 1054.46 156.047  10
   3   6 -11 1213.71 168.511  45
   3   6 -11 1025.21 157.693  46
   3   6 -11 1340.67 173.266  44
   3  -6 -10 479.435 126.409   6
   3   6 -10 325.468 109.119  26
   3   6 -10 467.075 100.630  27
   3   6 -10 340.550 100.952  30
  -3  -6  10 431.353 120.468  21
   3  -6 -10 615.368 122.601  10
   3  -6  -9 2047.00 232.113   6
   3   6  -9 1720.88 216.001  30
   3   6  -9 1702.13 227.521  26
   3  -6  -9 2187.96 223.672  10
   3   6  -9 2043.06 232.767  47
  -3  -6   9 1587.13 217.369  21
   3   6  -8 4856.35 370.513  47
  -3  -6   8 4168.74 354.846  21
   3  -6  -8 4009.62 311.865  10
  -3  -6   8 4125.22 364.085  35
   3   6  -8 4408.61 352.108  30
   3   6  -8 3928.98 341.273  26
   3  -6  -8 4425.36 346.279   6
   3   6  -8 3985.42 337.463  44
   3   6  -7 9301.65 531.862  41
  -3  -6   7 7908.10 530.014  35
   3   6  -7 10496.2 551.160  30
   3   6  -7 9594.88 550.307  26
   3  -6  -7 8288.13 470.323  10
  -3  -6   7 9287.00 549.731  21
   3   6  -7 9781.09 546.204  47
  -3  -6   7 9263.53 732.502   5
   3  -6  -7 9037.26 523.734   6
   3   6  -6 6172.77 406.367  41
  -3  -6   6 5495.41 413.174  35
   3   6  -6 5231.40 368.591  30
   3   6  -6 5780.04 402.501  26
   3  -6  -6 5511.49 362.318   9
   3  -6  -6 5402.27 346.093   8
  -3  -6   6 4836.35 385.811  21
   3   6  -6 6226.60 413.862  47
  -3  -6   6 4749.89 509.661   5
   3  -6  -6 5311.10 379.449   6
  -3  -6   5 439.119 119.946  21
   3   6  -5 408.914 160.487  18
   3   6  -5 347.755 107.729  41
  -3  -6   5 267.902 101.688  35
   3  -6  -5 342.857 88.6600  12
   3   6  -5 279.821 93.9437  26
   3  -6  -5 437.804 106.784   8
   3  -6  -5 316.511 96.0737   9
  -3  -6   5 234.975 125.959   5
   3  -6  -5 265.709 89.2511   6
   3   6  -5 640.221 186.410  49
   3   6  -5 215.329 93.6760  47
   3   6  -4 21942.3 906.111  48
   3   6  -4 21357.0 1143.83  49
  -3  -6   4 20552.2 917.399  21
  -3  -6   4 19578.4 881.923  25
   3  -6  -4 21715.8 892.970   9
   3  -6  -4 20348.8 868.833   8
   3   6  -4 21485.4 901.700  42
   3   6  -4 22153.3 905.579  41
  -3  -6   4 22248.1 948.751  35
   3  -6  -4 21041.4 856.877  12
   3   6  -4 21840.8 895.322  26
  -3  -6   4 21267.2 1108.59   5
   3  -6  -4 20539.4 874.552   6
   3   6  -4 19558.0 1119.80  18
   3   6  -3 25966.2 1019.98  48
   3   6  -3 27062.6 1300.15  49
  -3  -6   3 25999.2 1065.69  21
  -3  -6   3 25688.7 1028.12  25
   3  -6  -3 25722.3 1027.34   9
   3  -6  -3 24371.9 1007.89   8
   3   6  -3 25020.3 1021.51  42
   3   6  -3 27085.6 1039.52  41
  -3  -6   3 27580.1 1082.69  35
   3  -6  -3 24531.7 988.393  12
   3   6  -3 24844.2 992.502  26
   3   6  -3 27473.0 1311.56  18
  -3  -6   3 24974.1 1226.53   5
   3  -6  -3 25343.4 1002.32   6
   3   6  -2 6219.29 545.934  18
  -3  -6   2 6426.79 427.796  35
   3   6  -2 6263.99 392.813  48
   3   6  -2 5931.36 541.335  49
  -3  -6   2 5727.05 387.906  25
  -3  -6   2 6146.07 419.292  21
   3  -6  -2 5778.84 392.198   8
   3   6  -2 6042.24 393.941  42
   3  -6  -2 6030.67 378.287   6
  -3  -6   2 5422.85 483.096   5
   3   6  -1 8528.41 487.754  42
   3   6  -1 7703.98 614.492  18
  -3  -6   1 9764.37 537.300  35
   3   6  -1 8741.79 652.561  49
   3   6  -1 9166.62 485.979  48
   3  -6  -1 8331.43 477.878  21
   3  -6  -1 9021.29 506.632   9
  -3  -6   1 8851.75 493.503  25
  -3  -6   1 9903.89 535.782   4
  -3  -6   1 8359.83 593.735   5
   3  -6  -1 9263.28 480.167   6
  -3  -6   1 9018.81 513.825  12
  -3  -6   0 9591.63 538.499  12
   3   6   0 9849.01 692.559  49
   3   6   0 9503.52 501.169  48
   3  -6   0 9074.50 509.539  21
   3  -6   0 10264.9 542.966   8
  -3  -6   0 9564.93 514.729  25
  -3  -6   0 9370.17 607.259   5
   3   6   0 9573.59 660.244  18
   3  -6   1 199.716 87.0999  21
  -3  -6  -1 361.745 107.417  12
  -3  -6  -1 660.569 172.576   3
   3  -6   1 523.713 122.188   8
  -3  -6  -1 481.648 110.692  25
   3   6   1 419.463 143.324  49
  -3  -6  -1 285.227 103.474   4
  -3  -6  -2 32329.9 1224.28   6
  -3  -6  -2 32166.4 1235.00   4
  -3  -6  -2 32259.8 1250.86  12
  -3  -6  -2 31788.7 1441.94   3
  -3  -6  -2 32032.9 1202.44  25
   3  -6   2 31150.8 1222.02  21
   3   6   2 30965.2 1411.57  49
   3  -6   2 33474.2 1234.61   8
  -3   6  -2 32145.6 1150.80  46
  -3  -6  -3 46375.6 1955.49   3
  -3  -6  -3 46715.4 1689.90  11
   3  -6   3 45757.1 1647.37   9
   3  -6   3 48547.9 1675.92   8
   3   6   3 45008.0 1860.44  49
  -3  -6  -3 48959.1 1696.70   4
  -3  -6  -3 48887.4 1676.70   6
  -3   6  -3 48708.9 1623.67  46
  -3   6  -3 47683.6 1602.08  44
   3  -6   3 47483.7 1691.64  21
  -3  -6  -3 47579.9 1622.20  23
   3  -6   4 4736.55 380.082  21
  -3  -6  -4 5180.53 355.372  23
  -3  -6  -4 5591.88 400.576  11
   3  -6   4 5052.41 353.427   9
   3  -6   4 5123.53 364.621   8
  -3  -6  -4 5559.96 545.503   3
  -3   6  -4 4909.00 342.111  46
  -3   6  -4 5115.41 341.976  44
  -3   6  -4 5771.76 385.051  45
  -3  -6  -4 5955.94 398.171   4
  -3  -6  -4 4958.35 363.983   6
  -3  -6  -5 2356.40 236.542  23
   3  -6   5 2729.45 274.549  21
   3  -6   5 2259.80 218.988   9
  -3  -6  -5 2654.74 268.514  11
  -3  -6  -5 1433.22 291.289   3
  -3  -6  -5 2346.82 246.014   4
  -3  -6  -5 2422.82 241.810   6
  -3   6  -5 2268.08 230.364  46
  -3   6  -5 2277.06 226.476  44
  -3   6  -5 2590.64 263.125  45
  -3   6  -6-24.5202 51.8251  45
  -3   6  -6 22.2672 66.5564  46
  -3  -6  -6 54.2876 72.5666   3
  -3  -6  -6-21.1559 56.5593   6
  -3  -6  -6 22.6509 60.5559   4
  -3  -6  -6 24.7727 74.0447  11
  -3  -6  -6 43.7436 62.0200  23
   3  -6   6 51.4474 64.3290  21
  -3   6  -7 2286.96 226.186  27
  -3   6  -7 2793.03 270.177  43
  -3   6  -7 2725.50 260.397  46
  -3   6  -7 2443.35 254.763  45
   3  -6   7 2911.18 278.451  21
  -3  -6  -7 2279.15 231.983  23
  -3  -6  -7 2566.10 242.164   4
  -3  -6  -7 2576.02 234.148   6
  -3  -6  -8 390.710 115.346  10
  -3   6  -8 355.968 90.8011  27
  -3   6  -8 489.354 124.748  45
  -3   6  -8 419.811 114.787  43
  -3  -6  -8 398.330 95.9282   6
  -3  -6  -8 211.729 73.3220   4
   3  -6   8 322.985 105.014  21
   3  -6   9 1945.35 213.791  21
  -3   6  -9 2076.37 197.892  27
  -3  -6  -9 1677.83 194.885  13
  -3   6  -9 2446.67 228.500  43
  -3   6  -9 2203.27 222.776  45
  -3  -6  -9 2211.14 185.822   6
  -3  -6  -9 2437.21 235.265  10
  -3  -6 -10 16.2693 51.0055  13
  -3   6 -10-16.5987 54.3514  30
  -3   6 -10 14.0463 39.8347  27
  -3   6 -10 82.8657 51.9579  45
  -3   6 -10 16.4061 53.7210  43
  -3  -6 -10 65.8807 64.1889  10
   3  -6  10 33.1591 56.5053  21
  -3   6 -11 1232.94 117.002  27
   3  -6  11 974.301 117.443  21
  -3  -6 -11 873.177 111.215  10
  -3  -6 -11 796.915 105.947  13
  -3   6 -11 807.517 109.785  30
  -3   6 -12 642.169 70.2934  26
  -3   6 -12 665.523 77.1102  30
   3  -6  12 640.719 71.5540  21
  -3  -6 -12 640.820 72.1549  10
  -3  -7  13 38.0841 31.3807  22
   3   7 -13-29.7884 39.0130  32
   3   7 -13-8.94461 31.6327  19
  -3  -7  13 23.6722 24.3819  21
   3   7 -12 162.249 51.6017  45
   3   7 -12 179.814 52.1692  43
   3   7 -12 134.078 53.0121  46
  -3  -7  12 108.579 58.9822  35
   3   7 -12 181.662 62.7204  26
  -3  -7  12 293.915 65.1691  21
   3   7 -11 64.7049 57.2099  45
   3   7 -11-79.4462 58.1673  46
  -3  -7  11 69.7693 59.4436  35
   3   7 -11-16.6791 52.2880  26
  -3  -7  11-15.4998 46.3305  21
   3  -7 -10 72.5846 59.4137   6
   3   7 -10-19.6631 61.6396  26
  -3  -7  10 20.7117 70.5829  35
   3   7 -10-18.8631 61.7610  44
  -3  -7  10-16.6461 58.8691  25
  -3  -7  10 19.0270 47.5808  21
  -3  -7   9 2609.62 259.202  35
   3   7  -9 2225.50 218.198  30
   3   7  -9 2336.46 241.438  26
   3   7  -9 2631.62 247.700  44
  -3  -7   9 2154.02 217.876  25
  -3  -7   9 2365.22 240.315  21
   3  -7  -9 2836.90 247.208   6
  -3  -7   8 9660.62 552.229  35
   3   7  -8 8891.41 488.936  30
   3   7  -8 9673.88 532.647  26
   3   7  -8 8746.20 514.983  44
  -3  -7   8 8825.40 494.008  25
  -3  -7   8 10477.6 555.622  21
   3  -7  -8 10392.3 537.626   6
   3   7  -8 9534.04 524.882  47
  -3  -7   7 409.951 126.085  21
  -3  -7   7 263.129 114.244  35
   3   7  -7 175.952 76.5984  30
   3   7  -7 189.088 89.7101  26
   3   7  -7 355.355 118.749  47
  -3  -7   7 370.409 99.0828  25
   3   7  -7 336.830 106.954  44
   3  -7  -7 338.538 109.059   6
  -3  -7   6 12086.0 661.842  35
   3  -7  -6 12643.6 629.463   6
   3   7  -6 14399.3 666.085  26
  -3  -7   6 11539.3 646.931  21
  -3  -7   6 12265.4 616.305  25
   3   7  -6 12397.7 639.746  47
   3   7  -6 13041.8 635.252  41
   3   7  -5-52.2419 85.5247  18
  -3  -7   5 54.2472 76.9096  21
   3   7  -5-22.9117 61.2511  41
  -3  -7   5 53.8677 67.3534  35
   3  -7  -5 117.671 69.3578  12
   3   7  -5 67.7393 64.0255  26
   3  -7  -5 66.8684 63.2024   9
  -3  -7   5-22.3031 59.6243  25
  -3  -7   5-47.9459 101.332   5
   3  -7  -5-22.8123 57.0467   6
   3   7  -5 24.2953 60.7552  47
   3   7  -4 40976.8 1805.57  18
   3   7  -4 41417.2 1473.09  41
  -3  -7   4 40195.5 1520.88  35
   3  -7  -4 39998.3 1440.32  12
   3   7  -4 41590.6 1454.18  26
   3  -7  -4 39408.8 1472.02   9
  -3  -7   4 41832.2 1540.31  21
  -3  -7   4 40844.1 1533.92  22
  -3  -7   4 40120.1 1459.10  25
  -3  -7   4 38628.3 1722.06   5
   3  -7  -4 42721.4 1481.16   6
   3   7  -4 41787.0 1791.21  49
   3   7  -4 39178.4 1480.83  47
   3   7  -3 19267.2 1118.78  49
  -3  -7   3 21039.6 952.903  21
  -3  -7   3 21240.5 956.486  22
   3  -7  -3 21611.0 914.351   8
   3  -7  -3 20948.5 916.264   9
   3   7  -3 22516.8 914.936  42
   3   7  -3 22628.1 914.489  41
  -3  -7   3 22853.1 964.537  35
  -3  -7   3 21400.7 941.517  12
   3  -7  -3 20854.4 883.707  12
  -3  -7   3 20946.7 889.113  25
  -3  -7   3 22281.4 1125.06   5
   3  -7  -3 21342.9 895.900   6
   3   7  -3 20152.7 1140.72  18
   3   7  -2 13321.9 630.838  48
   3   7  -2 12202.7 826.006  49
  -3  -7   2 13044.5 695.714  22
   3  -7  -2 13776.1 677.054   8
   3   7  -2 14267.9 658.160  42
   3   7  -2 12687.7 637.041  41
  -3  -7   2 14575.1 704.461  35
  -3  -7   2 13616.2 821.184   5
   3  -7  -2 13659.5 643.309   6
  -3  -7   2 13662.0 645.200  25
   3  -7  -2 12376.4 637.064  12
  -3  -7   2 14166.8 699.375  12
   3   7  -2 12182.8 825.636  18
   3   7  -1 1594.09 274.819  49
   3   7  -1 1425.16 175.093  48
  -3  -7   1 1872.07 237.777  22
  -3  -7   1 1204.47 170.073  25
   3  -7  -1 1893.79 223.720   9
  -3  -7   1 1801.17 229.090  12
   3  -7  -1 1666.68 195.619   6
   3   7  -1 1599.53 193.481  42
   3  -7   0-22.8995 64.9334  21
  -3  -7   0-26.1795 74.2337  12
   3   7   0 18.9462 53.7242  48
   3   7   0 42.2905 66.2872  42
   3  -7   0-73.3009 69.2835   9
   3  -7   0 49.3152 57.0888   8
   3  -7   0-39.4545 55.9387   6
  -3  -7   0-20.3327 54.3584  25
  -3  -7   0 81.1458 80.8468  22
  -3  -7  -1 2236.81 260.880  22
   3  -7   1 2439.21 249.608  21
   3  -7   1 2156.81 240.198   9
   3  -7   1 1816.62 229.820   8
  -3  -7  -1 2480.91 232.695  25
  -3  -7  -1 2096.72 245.521  12
   3  -7   1 2269.55 217.248   6
  -3  -7  -1 2696.50 267.617   6
  -3  -7  -1 2223.87 247.330   4
   3   7   1 1875.25 208.945  42
   3   7   2 17663.2 772.931  42
  -3   7  -2 19429.0 784.538  45
  -3  -7  -2 20021.7 871.302  12
   3  -7   2 18849.5 829.675   9
  -3  -7  -2 17913.6 835.563   4
  -3  -7  -2 18076.2 829.515   6
   3  -7   2 18000.6 822.493  21
   3  -7   3 15265.6 688.628   9
  -3  -7  -3 13843.1 695.745   4
  -3  -7  -3 14718.4 698.868   6
  -3   7  -3 14235.8 625.881  46
  -3   7  -3 14693.0 665.079  45
   3  -7   3 13597.9 690.449  21
   3  -7   4 8202.43 465.993   9
  -3  -7  -4 8651.35 503.098   4
  -3  -7  -4 8938.56 500.988   6
  -3   7  -4 9249.66 470.025  46
  -3   7  -4 8888.57 489.788  45
   3  -7   4 8586.55 506.245  21
   3  -7   5 3564.23 270.979   9
  -3   7  -5 4313.95 299.799  46
  -3   7  -5 4296.04 316.139  45
   3  -7   5 3796.50 313.900  21
  -3  -7  -5 4271.76 318.497   4
  -3  -7  -5 3813.05 300.558   6
  -3   7  -6-20.0823 50.2206  45
  -3   7  -6 72.1750 53.9319  46
  -3   7  -6 60.7572 57.4269  43
  -3  -7  -6-37.3961 63.7214   6
  -3  -7  -6 95.0238 64.7665   4
   3  -7   6-21.5760 57.6812  21
  -3   7  -7 4490.40 294.973  30
  -3   7  -7 4548.50 318.138  43
  -3   7  -7 4706.74 320.209  45
  -3  -7  -7 5031.95 316.976  13
  -3  -7  -7 4832.90 335.844  10
   3  -7   7 4370.18 315.999  21
  -3  -7  -7 4530.40 293.952   4
  -3  -7  -7 4716.58 301.634   6
  -3  -7  -8 529.860 96.4280  13
  -3   7  -8 668.182 110.921  45
  -3   7  -8 431.141 95.1103  43
  -3  -7  -8 446.385 84.7210   6
   3  -7   8 563.155 105.979  21
  -3   7  -8 480.880 92.4632  30
  -3   7  -9 26.7635 41.9490  45
  -3   7  -9 13.6437 34.1190  43
  -3   7  -9 11.9323 33.8345  30
   3  -7   9-13.0553 42.7456  21
  -3  -7  -9-11.4835 37.5992  13
  -3   7 -10 1692.37 129.802  30
   3  -7  10 2025.99 142.664  21
  -3  -7 -11 3537.87 159.276  10
  -3   7 -11 3219.06 157.568  26
   3   8 -11 804.407 82.0518  19
  -3  -8  11 754.064 83.7622  35
  -3  -8  11 925.300 84.4991  22
   3   8 -11 827.251 88.7853  26
   3  -8 -10 14514.3 559.819   6
   3   8 -10 14712.1 565.050  26
  -3  -8  10 14293.9 525.491  12
  -3  -8  10 14208.7 566.453  35
   3   8 -10 14691.9 574.172  46
   3   8 -10 14500.2 570.774  44
  -3  -8  10 14167.3 560.764  21
  -3  -8  10 14599.7 559.545  22
   3  -8  -9 6179.88 321.228   6
  -3  -8   9 5364.17 294.454  12
   3   8  -9 5348.18 307.909  26
  -3  -8   9 5882.29 322.453  22
  -3  -8   9 4672.99 300.787  21
   3   8  -9 5733.07 325.226  46
   3   8  -9 5297.21 314.256  44
  -3  -8   9 5300.27 312.688  35
  -3  -8   8 34.2001 58.2751  35
  -3  -8   8-17.6101 64.4647  21
  -3  -8   8-17.0603 53.4810  22
  -3  -8   8 15.3773 48.2049  12
   3   8  -8 15.3669 48.1723  26
   3   8  -8 17.0481 50.9555  46
   3   8  -8 117.057 63.2228  44
   3  -8  -8-31.2108 57.1261   6
   3  -8  -7 6478.12 375.548   6
  -3  -8   7 6746.43 399.743  35
  -3  -8   7 6577.70 385.477  12
   3   8  -7 6343.15 367.594  26
  -3  -8   7 7175.38 414.983  21
  -3  -8   7 6734.75 401.242  22
   3   8  -7 6760.97 386.045  47
   3   8  -7 7173.65 401.626  44
  -3  -8   6 1186.21 162.966  35
  -3  -8   6 1100.38 167.265  22
  -3  -8   6 1203.22 175.223  21
  -3  -8   6 818.568 137.607  12
   3   8  -6 1101.23 142.035  26
   3  -8  -6 933.520 142.233   6
   3   8  -6 844.629 139.081  47
   3   8  -6 924.971 144.371  44
   3  -8  -5 321.847 96.6555   6
   3   8  -5 146.045 63.6827  26
  -3  -8   5 382.593 112.809  22
   3   8  -5 293.098 92.6476  47
  -3  -8   5 430.875 106.073  12
  -3  -8   5 256.175 97.0589  35
  -3  -8   4 6206.98 395.619  35
   3  -8  -4 5570.89 360.399   6
   3   8  -4 5836.36 370.574  47
  -3  -8   4 5486.33 390.687  22
   3   8  -4 5820.75 353.460  41
   3  -8  -4 5873.98 353.674  12
  -3  -8   4 5827.60 396.082  12
   3  -8  -3 12534.8 600.428   6
   3  -8  -3 13817.3 652.342   9
  -3  -8   3 13586.0 669.456  22
   3  -8  -3 14184.9 618.390  12
  -3  -8   3 12874.7 653.794  12
   3   8  -3 12112.0 581.487  41
   3   8  -3 12980.9 613.754  47
   3  -8  -2 15082.7 671.453  12
  -3  -8   2 16329.4 733.897  12
   3   8  -2 14223.6 642.020  32
   3   8  -2 14386.2 637.108  41
  -3  -8   2 14407.4 711.284  22
   3   8  -2 14264.5 658.187  47
   3  -8  -2 14622.4 651.633   6
   3  -8  -1 4800.91 317.084   6
   3  -8  -1 4896.05 353.232   9
   3   8  -1 4432.56 300.786  41
  -3  -8   1 4216.38 348.612  22
   3   8  -1 4845.11 324.274  47
  -3  -8   1 4883.69 363.009  12
   3  -8  -1 4541.56 330.337  12
   3  -8   0 82.9160 52.0216   6
  -3  -8   0 22.9327 68.5716   6
   3  -8   0 199.489 91.3406   9
   3  -8   0 147.895 79.9020  12
  -3  -8   0-23.9520 64.0622  12
   3  -8   1 2217.86 199.269   6
  -3  -8  -1 2996.61 267.144   6
  -3  -8  -1 3039.86 277.979  12
   3  -8   1 2595.05 250.474   9
  -3  -8  -2 6772.05 413.717   6
   3  -8   2 6687.24 401.104   9
   3  -8   2 6104.72 386.460  21
   3  -8   3 8460.42 434.703   9
   3  -8   3 7732.35 431.746  21
  -3  -8  -3 7497.86 434.188   6
  -3   8  -3 7225.90 387.306  43
   3  -8   4 4561.77 304.624  21
  -3   8  -4 3905.02 267.297  43
  -3   8  -4 4065.42 268.210  45
  -3  -8  -4 4397.89 301.409   6
  -3   8  -5 582.068 95.8775  45
  -3   8  -5 388.486 82.7488  43
   3  -8   5 557.818 105.268  21
  -3  -8  -5 529.568 101.859   6
  -3  -8  -5 445.000 99.4588  10
   3  -8   6 1494.80 150.065  21
  -3  -8  -6 1452.70 152.310  10
  -3   8  -6 1339.02 141.397  43
  -3   8  -6 1362.25 137.388  45
  -3  -8  -6 1327.22 141.108   6
  -3   8  -7 2560.08 177.788  26
   3  -8   7 2106.11 169.123  21
  -3  -8  -7 2698.92 191.397  10
  -3   8  -7 2573.68 182.541  43
  -3  -8  -7 2471.62 168.290   6
  -3  -8  -8 34.9408 37.8412  10
   3  -8   8 29.4053 31.0811  21
  -3   8  -8 16.2119 25.4195  26
   3   9  -9 4040.31 179.246  32
   3   9  -8 712.414 81.0162  32
  -3  -9   8 714.737 71.0999  22
   3  -9  -8 703.116 73.0121   6
  -3  -9   8 575.429 63.9228  12
   3   9  -7 3254.28 198.099  32
   3  -9  -7 3284.80 192.113   6
  -3  -9   7 3162.74 196.351  22
  -3  -9   7 3832.57 207.556  12
  -3  -9   6 5989.19 300.582  22
   3   9  -6 5635.84 287.650  32
   3  -9  -6 5707.16 280.702   6
   3   9  -6 5344.99 289.903  46
   3   9  -6 5124.13 283.111  44
  -3  -9   6 5871.30 300.593  12
  -3  -9   5 1020.41 125.887  22
   3   9  -5 813.773 101.455  32
   3  -9  -5 1126.02 117.354   6
   3   9  -5 981.890 115.816  44
  -3  -9   5 1184.34 137.228  12
  -3  -9   4 553.620 101.634  22
  -3  -9   4 707.373 115.025  12
   3   9  -4 626.473 93.6590  44
   3   9  -4 532.687 85.8923  47
   3  -9  -4 564.173 88.8826   6
   3   9  -4 639.840 88.3037  32
  -3  -9   3 2191.84 198.496   6
  -3  -9   3 2185.19 201.183  12
   3   9  -3 1905.53 164.227  44
  -3  -9   2 520.774 106.366   6
  -3  -9   2 533.622 108.945  12
   3   9  -2 462.422 81.2316  44
  -3  -9   1 1511.01 166.172   6
  -3  -9   1 1410.45 160.801  11
   3  -9   0 630.124 97.8011  12
  -3  -9   0 632.294 110.266   6
  -3  -9   0 683.591 115.857  11
   3  -9   1 2184.70 181.789  12
  -3  -9  -1 2605.80 210.180   6
  -3  -9  -1 2299.13 200.335  11
  -3  -9  -2-13.7360 53.5302   6
   3  -9   2 12.5584 41.1187  12
  -3  -9  -2-14.2009 46.4963  11
  -3  -9  -3 24.2704 44.4334   6
  -3  -9  -3 25.6175 46.8983  11
   3  -9   3 57.8206 45.0765  12
  -3  -9  -4 473.221 77.0261   6
   3  -9   4 373.089 69.0610  12
   3  -9   5 5445.60 256.948  12
  -3  -9  -5 5457.59 249.675   6
   3  -9   6 1100.84 82.9789  12
  -3 -10   3 1654.07 101.722  11
  -3 -10   2 5124.64 218.466   6
  -3 -10   2 4399.33 201.925  11
  -3 -10   1 2245.24 132.279   6
  -3 -10   1 2038.82 122.924  11
  -3 -10   0 2580.05 140.656   6
  -3 -10  -1 289.131 40.1384   6
   4   0 -18 8544.43 368.598  15
   4   0 -18 8251.23 339.610  16
   4   0 -18 8233.38 361.797  14
   4   0 -17-33.2658 60.8875  15
   4   0 -17-15.1039 55.2903  16
   4   0 -17 32.6528 55.6388  14
   4   0 -16 3116.99 251.678  51
   4   0 -16 3514.52 291.057  16
   4   0 -16 3623.82 297.014  14
   4   0 -16 3416.62 250.808  27
   4   0 -15-22.3451 66.7877  51
   4   0 -15 25.9802 69.4547  14
   4   0 -15 25.8333 69.0620  16
   4   0 -15 21.0766 52.7067  27
   4   0 -14 111325. 3489.48  51
   4   0 -14 108292. 3453.38  27
  -4   0  14 111326. 3932.29  38
   4   0 -13-52.9944 75.1357  51
   4   0 -13 99.0130 81.0487  27
  -4   0  13-110.989 148.358  38
   4   0 -12 2753.01 241.374  19
   4   0 -12 2153.59 241.168  27
  -4   0  12 2041.12 344.143  38
   4   0 -11-44.1586 62.6092  27
   4   0 -11 16.9998 42.5155  50
   4   0 -11-49.2924 114.123  37
   4   0 -11-19.1452 40.4673  19
   4   0 -10 7241.42 594.670  37
   4   0  -9-37.5509 61.4741  37
   4   0  -9 33.5356 63.3939   1
   4   0  -9 16.5112 38.2265   2
   4   0  -8 1972.83 250.204   1
   4   0  -8 2114.63 184.939   2
  -4   0   8 1767.72 182.632   5
   4   0  -8 2195.03 183.152  18
   4   0  -7 50.0463 62.5787   1
   4   0  -7-12.3999 37.0678   2
   4   0  -7 65.3212 34.9314  18
  -4   0   7 14.8501 31.3920   5
   4   0  -6 59830.9 1895.39  18
   4   0  -6 62790.1 2045.11   1
   4   0  -6 60762.7 1908.84  49
   4   0  -5 23.7045 38.8069  18
   4   0  -5 19.2824 48.2199   1
   4   0  -5-11.3208 33.8372  49
   4   0  -4 251815. 7342.89  18
   4   0  -4 263985. 7438.70   1
   4   0  -4 252805. 7321.51  49
   4   0  -3-16.3429 46.3428   1
   4   0  -2 41254.6 1401.80   1
   4   0  -1-33.5396 59.3142   1
   4   0   0 5007.79 336.480  38
   4   0   1 21.7551 58.1624  38
  -4   0  -2 204600. 6212.55  29
   4   0   2 216409. 6291.81  38
  -4   0  -3-23.8836 59.7258  29
   4   0   3-27.9772 69.9625  38
  -4   0  -3 35.9696 33.9977  43
   4   0   4 8017.44 542.576  38
  -4   0  -4 7263.34 483.722  29
   4   0   5-37.1970 70.3230  38
   4   0   6 15877.5 920.682  38
  -4   0  -7-20.5891 51.4887  28
   4   0   7-20.0206 50.0671  33
   4   0   7 97.3633 102.888  38
  -4   0  -8 45.9407 68.6750  28
   4   0   8 54.2840 135.757  38
   4   0   8 65.5696 61.9957  33
  -4   0  -8 59.6369 53.1680  23
   4   0   9-58.7871 96.2444  38
   4   0   9-22.9484 61.3566  33
  -4   0  -9 24.7914 66.2831  28
  -4   0 -10 12188.1 581.689  13
  -4   0 -10 12241.6 643.736  28
   4   0  10 11210.5 873.793  38
  -4   0 -11 24.5451 65.6177  28
  -4   0 -11-19.2681 48.1837  27
  -4   0 -12 23552.5 951.729  28
  -4   0 -12 22879.6 862.819  27
  -4   0 -13 17.2502 56.4805  28
   4   0  13-22.2791 37.9629  34
  -4   0 -14-23.7074 50.1049  28
   4   0  14 37.6039 48.8481  36
   4   1 -18 4865.45 244.504  15
   4   1 -18 4445.17 227.860  14
   4   1 -18 4372.91 226.391  16
   4  -1 -17 1146.05 141.554  15
   4   1 -17 1125.46 139.314  16
   4  -1 -17 1057.20 131.066  16
   4   1 -17 1491.37 156.447  14
   4  -1 -16 48.1944 52.6298  51
   4   1 -16 51.9620 51.8010  51
   4  -1 -16 20.1317 63.1342  16
   4   1 -16 101.715 63.7966  14
   4   1 -16 165.635 73.8220  27
   4  -1 -15 107.134 75.8867  51
   4   1 -15 134.554 82.1945  51
  -4  -1  15 162.892 74.6792  36
   4   1 -15 196.908 98.7855  14
   4  -1 -15 274.884 110.860  16
   4   1 -15 92.2216 72.3894  27
   4   1 -14 3770.34 326.830  27
   4  -1 -14 3558.08 290.549  27
  -4  -1  14 3707.26 292.935  36
   4  -1 -14 3454.12 312.123  51
   4   1 -14 3187.15 267.617  19
   4  -1 -14 3550.17 333.063  16
  -4  -1  13 980.810 253.127  38
  -4   1  13 1050.96 262.197  38
  -4  -1  13 838.003 147.319  36
   4   1 -13 1046.85 156.955  30
   4   1 -13 1008.56 173.182  27
   4  -1 -13 569.795 122.484  27
   4  -1 -13 628.320 141.450  51
   4  -1 -13 459.855 142.615  16
   4   1 -13 610.645 123.636  19
   4   1 -12 9312.63 515.971  30
   4   1 -12 9137.89 543.533  27
   4  -1 -12 10142.7 526.743  27
   4  -1 -12 9094.63 545.616  51
   4  -1 -12 9606.84 544.818  10
  -4  -1  12 8522.46 496.343  36
  -4   1  12 9872.43 751.314  38
  -4  -1  12 10087.1 755.732  38
   4   1 -11 1310.91 170.913  30
   4   1 -11 1296.74 183.412  27
   4  -1 -11 1241.92 166.290  27
   4  -1 -11 1375.09 191.189  10
   4  -1 -11 1272.69 186.667  51
   4  -1 -11 1498.01 171.723  50
  -4   1  11 1145.37 255.179  38
  -4  -1  11 1220.50 265.950  38
  -4  -1  11 1333.79 173.315  36
   4  -1 -10 123.549 72.8545  10
   4   1 -10 52.1065 40.8934  44
  -4  -1  10 109.712 68.6231   5
   4   1  -9 5544.88 299.216  44
  -4  -1   9 6733.34 429.902   5
   4   1  -9 5541.53 311.387  47
   4  -1  -9 5108.97 440.837   1
   4   1  -9 6365.03 482.331   1
   4   1  -8 334.547 67.6817  47
   4   1  -8 433.826 88.9340   2
   4  -1  -8 172.181 62.6528   2
   4  -1  -8 262.272 103.364   1
   4   1  -8 469.864 127.444   1
  -4  -1   8 203.643 83.2090   5
   4   1  -7 13622.2 559.551  40
   4   1  -7 13533.9 644.484  49
   4   1  -7 13797.9 557.986   2
   4  -1  -7 13521.2 553.675   2
   4   1  -7 13995.1 692.424   1
   4  -1  -7 14004.4 691.306   1
   4   1  -6 62563.7 1965.80  49
   4  -1  -6 55683.1 1992.80   1
   4   1  -6 60018.9 2009.15   1
   4   1  -5 5209.03 322.934  18
   4   1  -5 4880.22 317.654  49
   4  -1  -5 4782.95 329.294   1
   4   1  -5 5355.04 348.346   1
   4   1  -4 46145.8 1500.33  18
   4   1  -4 48876.7 1501.64  49
   4  -1  -4 45883.2 1506.61   1
   4   1  -4 48335.7 1521.97   1
   4   1  -3 67879.3 2174.39  18
   4   1  -3 69254.6 2178.45   1
   4  -1  -3 69421.4 2178.02   1
   4  -1  -3 68042.2 2003.20  49
   4  -1  -2 878.049 126.948   1
   4   1  -2 1122.55 142.786   1
   4  -1  -1 11091.1 512.917   1
   4   1  -1 9773.77 497.690   1
   4  -1   0 108898. 3360.92  38
   4   1   0 108746. 3360.45  38
   4  -1   1 23757.9 963.529  38
   4   1   1 23192.7 958.260  38
  -4   1  -2 20679.4 885.002  29
  -4  -1  -2 22130.6 892.499  29
   4  -1   2 22419.8 938.104  38
   4   1   2 19873.5 909.883  38
  -4   1  -3 5322.42 287.929  45
  -4   1  -3 4843.31 278.378  43
  -4   1  -3 4739.54 359.913  29
  -4  -1  -3 5655.81 387.218  29
   4  -1   3 5156.97 404.917  38
   4   1   3 5122.02 400.907  38
  -4   1  -4 21134.9 793.530  45
  -4   1  -4 21078.6 790.962  43
  -4   1  -4 19920.7 928.741  29
  -4  -1  -4 22344.7 964.175  29
   4   1   4 19470.6 967.256  38
   4  -1   4 21227.4 998.483  38
  -4   1  -5 20891.7 819.912  45
   4  -1   5 20659.2 1040.92  38
   4   1   5 21121.2 1045.12  38
  -4   1  -6 12663.2 606.158  45
   4   1   6 14874.9 866.068  38
   4  -1   6 13414.1 828.833  38
   4   1   7 5471.65 361.976  33
   4  -1   7 5652.37 373.667  33
   4  -1   7 4953.90 519.805  38
   4   1   7 6066.64 568.318  38
  -4   1  -7 5418.52 367.296  43
  -4  -1  -7 6215.41 384.307  23
   4  -1   7 5479.37 350.863  20
  -4   1  -7 6088.43 386.356  28
  -4  -1  -7 6141.39 386.676  28
  -4   1  -8 30982.5 1191.02  28
  -4  -1  -8 30230.6 1185.21  28
   4   1   8 31042.4 1175.67  33
   4  -1   8 30908.5 1527.76  38
   4   1   8 31651.7 1541.43  38
   4  -1   8 30555.9 1140.75  20
  -4  -1  -8 31597.1 1188.39  23
  -4  -1  -9 792.471 151.013  23
   4  -1   9 695.470 220.206  38
   4   1   9 993.949 265.931  38
   4   1   9 620.861 135.973  33
  -4   1  -9 953.660 169.679  28
  -4  -1  -9 542.230 139.548  28
  -4  -1  -9 1159.21 167.846  13
  -4   1 -10 7143.64 466.285  28
  -4  -1 -10 6768.45 458.031  28
   4   1  10 8148.19 460.810  33
  -4  -1 -10 7907.61 462.774  13
   4   1  10 7959.31 722.049  38
   4  -1  10 7589.75 704.937  38
  -4  -1 -11 1439.46 200.231  28
  -4   1 -11 1334.79 192.500  28
  -4  -1 -11 1410.32 177.161  13
   4  -1  12 93.3438 68.3462  34
  -4   1 -12 20.8472 62.3172  28
  -4  -1 -12-20.9574 68.6247  28
  -4   1 -12 18.0183 45.0683  27
  -4  -1 -12 82.7550 56.4116  13
   4  -1  13 3164.45 211.168  34
  -4   1 -13 2605.82 197.680  27
  -4  -1 -13 2547.15 219.894  28
  -4   1 -13 2882.39 233.528  28
   4  -1  14 394.398 79.9968  36
  -4   1 -14 414.283 77.3751  28
  -4  -1 -14 490.804 80.7661  28
   4   2 -18 5751.01 242.917  15
   4   2 -18 6748.58 265.092  16
   4  -2 -17 79.2976 53.1176  14
   4  -2 -17 181.581 55.8510  16
   4   2 -17 194.486 59.6548  14
   4   2 -17 126.343 56.1245  15
   4  -2 -17 63.4470 46.5882  15
   4   2 -17 177.111 67.0058  16
   4   2 -17 124.672 57.8383  27
   4   2 -16 65.2345 59.7336  51
   4   2 -16 100.342 63.2590  14
   4  -2 -16 112.790 71.0987  15
   4  -2 -16 113.908 71.8031  14
   4  -2 -16 71.5224 58.5785  16
   4   2 -16 18.4211 55.0954  27
   4  -2 -15 2336.45 225.064  51
   4  -2 -15 2179.19 240.076  15
   4  -2 -15 2359.56 248.744  16
   4  -2 -15 2426.13 252.952  14
   4   2 -15 2452.72 241.138  14
   4   2 -15 2467.23 214.399  19
   4   2 -15 2550.75 255.955  27
  -4  -2  14 1091.17 171.417  36
   4   2 -14 1390.91 185.725  30
   4   2 -14 1157.16 182.626  27
   4  -2 -14 1278.58 183.783  51
   4  -2 -14 1350.19 201.667  14
   4   2 -14 1168.16 178.636  14
   4  -2 -14 1307.83 204.823  16
   4   2 -14 1291.94 173.828  19
  -4  -2  13 8953.16 521.154  36
   4   2 -13 8706.74 518.264  30
   4   2 -13 8563.04 467.124  26
   4  -2 -13 9554.90 550.656  51
   4  -2 -13 9203.71 541.830  10
   4  -2 -13 9344.53 563.392  16
  -4  -2  13 8678.73 721.922  38
  -4   2  13 9712.09 755.704  38
  -4  -2  12 52766.8 2144.44  38
  -4   2  12 52154.2 2157.66  38
  -4  -2  12 51968.7 1819.00  36
   4   2 -12 52379.4 1833.37  30
   4   2 -12 50054.6 1757.03  26
   4   2 -12 51823.9 1718.35  46
   4  -2 -12 55923.9 1870.34  10
   4  -2 -12 52270.3 1850.31  51
   4  -2 -12 52459.8 1877.32  16
   4   2 -11 9047.50 454.643  46
   4   2 -11 9447.92 467.554  44
  -4  -2  11 8991.30 508.570  36
   4   2 -11 8410.26 503.707  30
   4   2 -11 9680.89 546.034  27
   4   2 -11 9230.03 490.805  26
  -4  -2  11 7614.06 642.873  38
  -4   2  11 9891.25 708.655  38
   4  -2 -11 8792.95 524.679  51
  -4  -2  11 9925.89 647.615   5
   4  -2 -11 8292.90 522.601  16
   4   2 -10 21647.9 893.598  30
   4   2 -10 21648.7 861.508  26
   4   2 -10 21008.8 897.099  27
   4   2 -10 20953.4 836.129  47
   4  -2 -10 21433.1 902.969  51
  -4  -2  10 21405.4 878.166  36
   4   2 -10 20764.2 816.557  44
  -4  -2  10 20789.0 1015.10   5
   4   2  -9 16741.7 664.661  44
  -4  -2   9 15964.6 831.014   5
   4   2  -9 15933.9 667.947  47
   4   2  -8 157.252 55.8903  47
   4  -2  -8 117.850 73.8123   1
   4   2  -8 249.822 70.9652   2
   4  -2  -8 188.769 61.5410   2
   4   2  -8 119.242 74.6810   1
  -4  -2   8 86.2469 66.7096   5
   4   2  -8 185.050 65.3362  41
   4   2  -7 4198.74 255.477  47
   4   2  -7 3729.42 336.863  49
   4   2  -7 3802.76 259.816  40
   4   2  -7 4047.82 259.448  41
   4   2  -7 4102.57 254.005   2
   4  -2  -7 4225.73 255.581   2
   4  -2  -7 4233.50 343.980   1
   4   2  -7 4650.71 356.455   1
  -4  -2   7 3951.55 332.989   5
   4   2  -6 76316.3 2409.05  40
   4   2  -6 78323.3 2403.94  41
   4   2  -6 84842.0 2575.72   1
   4  -2  -6 73952.1 2534.68   1
   4   2  -6 79574.4 2589.51  49
   4   2  -6 79665.6 2412.26  48
   4   2  -6 80374.2 2414.09  42
   4   2  -5 638.889 122.426   1
   4  -2  -5 746.541 124.736   1
   4   2  -5 608.558 90.6568  40
   4   2  -4-17.9308 44.8394   1
   4  -2  -4 35.2890 44.1235   1
   4   2  -4 21.1715 52.9435  18
   4   2  -4-21.2842 53.2254  49
   4  -2  -3 205739. 6008.69   1
   4   2  -3 206403. 6013.30   1
   4   2  -3 201256. 6071.12  49
   4   2  -2 6002.16 378.327  18
   4  -2  -2 5280.42 329.449   1
   4   2  -2 5899.78 347.160   1
   4   2  -1 41387.9 1460.78  18
   4  -2  -1 40640.5 1417.28   1
   4   2  -1 42442.0 1426.95   1
   4  -2   0 344096. 9665.47   1
   4   2   0 323879. 9645.18   1
   4  -2   1 3814.76 310.577  38
   4   2   1 4152.37 320.911  38
  -4   2  -2 122737. 3624.89  43
  -4  -2  -2 126561. 3790.22  29
  -4   2  -2 127149. 3783.33  29
   4  -2   2 116725. 3830.34  38
   4   2   2 118897. 3824.15  38
  -4   2  -3 13258.5 560.440  43
  -4   2  -3 14234.9 564.263  46
  -4   2  -3 13692.5 566.612  45
  -4   2  -3 14059.6 684.521  29
  -4  -2  -3 14940.4 700.465  29
   4   2   3 13198.9 712.643  38
  -4   2  -4 42621.8 1411.48  43
  -4   2  -4 40553.1 1397.67  46
  -4   2  -4 43379.2 1420.24  45
  -4  -2  -4 40914.0 1568.15  29
   4  -2   4 41272.7 1629.37  38
   4   2   4 41712.2 1639.73  38
   4   2   5 191.093 114.423  38
   4  -2   5 304.739 139.600  38
  -4   2  -5 268.737 81.4797  45
  -4   2  -5 212.113 69.2015  43
   4   2   6 15729.4 936.097  38
   4  -2   6 16445.4 942.791  38
  -4   2  -6 16453.7 731.062  43
  -4   2  -6 18108.6 756.906  45
   4   2   7 9319.40 487.720  33
  -4  -2  -7 8014.85 468.716  28
  -4   2  -7 9100.93 487.144  28
  -4  -2  -7 8758.81 497.225  23
   4  -2   7 8805.97 687.485  38
   4   2   7 8254.19 671.286  38
   4  -2   7 8395.24 469.790  20
  -4   2  -7 9413.20 518.092  45
   4   2   8 20602.0 844.391  33
  -4  -2  -8 19876.0 854.758  28
  -4   2  -8 20558.4 857.913  28
  -4  -2  -8 19383.9 862.077  23
  -4  -2  -8 19087.8 817.707  10
   4   2   8 18989.7 1128.20  38
   4  -2   8 18288.2 1106.77  38
   4  -2   8 19212.3 819.043  20
  -4   2  -8 19896.1 872.407  43
   4  -2   9 6619.82 656.346  38
   4   2   9 6082.86 635.364  38
   4   2   9 7451.49 443.467  33
  -4  -2  -9 7605.20 468.600  28
  -4   2  -9 7559.21 467.084  28
  -4  -2  -9 6770.19 595.960   3
  -4  -2  -9 7244.44 427.061  10
  -4  -2  -9 7018.43 463.078  23
  -4  -2 -10 23.8516 90.1758  28
  -4   2 -10-117.573 99.3955  28
  -4  -2 -10-24.0442 60.1275  13
  -4  -2 -10 37.2739 52.8458  10
   4   2  10 19.8812 49.7174  33
  -4  -2 -10 24.4212 65.2869  23
   4  -2  11 159.827 83.6486  34
  -4  -2 -11 110.367 75.2980  28
  -4   2 -11 109.006 71.4595  28
  -4  -2 -11 108.130 76.5541  13
  -4   2 -12 8386.59 457.953  27
   4  -2  12 8823.96 464.372  34
   4  -2  12 9188.35 494.539  36
  -4  -2 -12 8534.00 448.241  13
  -4   2 -12 8851.19 465.955  28
  -4  -2 -12 8825.99 465.950  28
   4  -2  13 10796.8 475.056  34
   4  -2  13 11831.4 526.052  36
  -4   2 -13 11647.9 495.577  27
  -4  -2 -13 11391.2 494.644  28
  -4   2 -13 10539.0 483.874  28
  -4  -2 -14 4339.36 214.193  28
  -4   2 -14 4006.41 210.532  28
   4   3 -17 2418.27 143.045  15
  -4  -3  17 2434.95 142.625  35
   4  -3 -16 9398.56 443.077  16
   4  -3 -16 9836.30 440.754  15
   4  -3 -16 9106.67 436.952  14
   4   3 -16 8835.45 388.959  14
   4   3 -16 9523.44 440.741  51
   4   3 -15 1738.42 203.652  27
   4   3 -15 1706.36 181.151  19
   4  -3 -15 1792.08 194.619  15
   4   3 -15 1597.45 168.473  14
   4  -3 -15 1606.97 187.575  16
   4  -3 -15 2137.52 210.057  14
   4   3 -14 24975.6 993.361  30
   4   3 -14 23831.3 914.764  26
   4   3 -14 24848.1 1017.37  27
   4  -3 -14 24181.2 985.542  14
   4  -3 -14 24138.9 987.244  15
   4  -3 -14 23170.5 992.649  16
   4   3 -14 23920.3 939.244  14
  -4  -3  14 22611.3 907.830  21
   4   3 -13 5378.98 389.033  30
   4   3 -13 4989.10 390.876  27
   4   3 -13 5252.22 357.576  26
   4   3 -13 4263.27 305.776  46
   4  -3 -13 4731.64 380.582  16
   4  -3 -13 5100.48 385.350  15
   4   3 -13 4995.84 352.047  14
   4  -3 -13 5073.67 377.595  14
   4  -3 -13 4662.45 363.898  51
   4  -3 -12 1476.26 204.573  51
  -4  -3  12 1245.86 192.898  36
   4   3 -12 1569.29 214.341  30
   4   3 -12 1615.35 204.115  26
   4   3 -12 1668.43 221.702  27
  -4  -3  12 1969.02 309.755  38
  -4   3  12 1200.09 251.911  38
   4   3 -12 1822.30 198.285  44
   4   3 -12 1403.63 173.509  46
   4   3 -12 1481.13 173.430  45
  -4  -3  12 1627.42 281.913   5
   4  -3 -12 1231.88 190.115  14
   4   3 -12 1382.99 184.362  14
   4  -3 -12 1545.55 212.666  15
   4  -3 -12 1252.96 195.981  16
  -4  -3  11 43.9821 101.828   5
  -4  -3  11 101.342 67.7323  36
   4   3 -11-25.9914 69.4855  30
   4   3 -11 157.023 89.1868  27
   4   3 -11-23.3003 66.0699  26
   4   3 -11 38.9506 61.0524  46
   4   3 -11 59.7995 62.4878  44
   4  -3 -11 24.1050 64.4428  14
   4   3 -11-21.1775 74.8960  14
   4  -3 -11 27.1528 57.3884  16
   4  -3 -11-25.3954 63.5076  15
   4  -3 -11 50.0260 70.9262  10
   4   3 -10 1856.39 205.301  47
   4  -3 -10 2312.19 246.886  51
   4  -3 -10 1707.66 208.934  10
  -4  -3  10 1789.98 280.164  38
  -4   3  10 1388.58 251.405  38
  -4  -3  10 1981.91 224.992  36
   4   3 -10 1881.48 224.080  30
   4  -3 -10 1863.34 229.776  16
   4  -3 -10 1470.82 196.052  15
   4  -3 -10 2114.31 223.803  14
   4   3 -10 2026.80 227.222  27
   4   3 -10 2021.91 222.783  26
  -4  -3  10 1719.80 282.420   5
   4  -3 -10 1662.59 203.022   6
   4   3 -10 2289.73 216.739  44
   4   3  -9 1646.69 189.873  41
   4  -3  -9 1452.20 184.938  15
   4   3  -9 1431.35 182.023  26
   4   3  -9 1327.74 177.529  27
   4  -3  -9 1325.58 172.703  10
  -4  -3   9 1440.37 244.299   5
   4  -3  -9 1265.32 168.388   6
  -4  -3   9 1366.06 183.192  36
   4   3  -9 1463.44 175.590  47
   4  -3  -9 1081.55 168.007  51
  -4  -3   8 142.558 95.3439   5
   4   3  -8 237.977 79.3692  41
   4   3  -8 69.8260 54.8386  47
   4   3  -7-16.4318 46.5950  40
   4   3  -7 16.6917 49.8918  41
  -4  -3   7-32.4158 68.5115   5
   4   3  -7-12.7454 53.8762   2
   4   3  -7-76.9975 80.4582   1
   4  -3  -7-25.4000 58.8078   1
   4   3  -7-15.9957 42.7647  47
   4   3  -7 33.6688 55.1206  49
   4   3  -6 1712.30 172.442  41
   4   3  -6 1573.80 163.963  40
   4  -3  -6 2055.01 158.872   2
   4   3  -6 1992.52 157.217   2
   4   3  -6 1878.58 212.713   1
   4  -3  -6 2075.11 219.266   1
   4   3  -6 2090.13 265.731  49
   4   3  -5 6434.96 345.657  40
   4   3  -5 6956.16 405.817   1
   4  -3  -5 6380.69 390.999   1
  -4  -3   5 6933.27 340.960   4
   4   3  -4 15867.1 687.379   1
   4  -3  -4 17747.6 704.665   1
   4   3  -4 15558.1 639.660  48
   4   3  -3 23193.8 969.786  18
   4  -3  -3 21159.3 827.153   1
   4   3  -3 21369.8 831.174   1
   4   3  -3 21061.2 947.728  49
   4   3  -2 10556.3 576.509  18
   4   3  -2 9571.26 471.882   1
   4  -3  -2 10156.7 476.595   1
   4   3  -2 9489.61 565.603  49
   4   3  -1 1237.85 181.585  18
   4   3  -1 978.343 134.147   1
   4  -3  -1 1340.25 158.163   1
   4  -3   0 5825.37 358.293   1
   4   3   0 5973.66 359.467   1
  -4   3  -1 110503. 3337.97  29
  -4  -3  -1 111648. 3354.01  29
   4   3   1 103889. 3350.97   1
   4  -3   1 107990. 3366.51   1
  -4   3  -2 6137.62 384.749  29
  -4  -3  -2 5428.47 374.560  29
  -4   3  -2 5190.12 292.095  46
  -4   3  -2 5816.30 317.532  45
   4  -3   2 5564.77 400.320  38
   4   3   2 5397.49 391.046  38
   4  -3   3 29.2886 55.4137  38
   4   3   3 86.4433 86.1544  38
  -4   3  -3 77.4818 48.6326  45
  -4   3  -3 158.179 63.7915  46
   4   3   4 366.215 126.461  38
   4  -3   4 505.347 139.337  38
  -4   3  -4 510.882 99.2639  45
  -4   3  -4 398.814 94.9394  43
  -4   3  -4 414.785 92.2543  46
   4  -3   5 228.780 119.563  38
   4   3   5 151.629 118.865  38
  -4   3  -5 79.4635 67.7605  45
  -4   3  -5 58.5951 55.4560  43
  -4   3  -5 132.559 69.3801  46
  -4   3  -6 1062.06 151.537  28
  -4  -3  -6 1126.45 158.167  28
  -4   3  -6 1063.07 159.747  43
  -4   3  -6 1453.01 183.315  45
   4  -3   6 1244.60 238.905  38
   4   3   6 1458.36 255.403  38
  -4  -3  -6 1336.78 184.797  23
   4  -3   6 1162.63 160.545  20
   4   3   7 21284.3 1160.00  38
   4  -3   7 23046.8 1194.24  38
  -4  -3  -7 22640.1 958.821  23
  -4   3  -7 22174.1 896.968  28
  -4  -3  -7 22515.8 905.619  28
  -4   3  -7 22596.2 952.918  43
  -4   3  -7 24092.8 971.267  45
   4  -3   7 21429.1 910.393  20
   4   3   8 3756.19 297.232  33
   4  -3   8 2814.29 398.463  38
   4   3   8 2176.41 365.301  38
  -4   3  -8 3571.65 295.006  28
  -4  -3  -8 3722.27 306.057  28
  -4   3  -8 4151.05 335.126  45
  -4  -3  -8 4250.76 345.548  23
  -4  -3  -8 3327.66 422.423   3
  -4   3  -9 573.746 136.276  43
  -4   3  -9 426.063 114.890  28
  -4  -3  -9 522.887 124.466  28
  -4  -3  -9 863.325 220.475   3
  -4  -3  -9 727.724 139.073  10
   4  -3   9 532.104 133.910  34
   4   3   9 534.653 117.846  33
   4   3   9 414.112 177.045  38
   4  -3   9 358.803 153.940  38
  -4  -3  -9 591.846 140.524  23
  -4  -3 -10 266.956 94.7113  13
  -4   3 -10 101.634 69.4551  28
  -4  -3 -10 124.465 80.9988  28
   4  -3  10 121.352 79.6262  36
   4  -3  10 274.603 113.272  34
  -4  -3 -10 200.231 80.4523  10
  -4   3 -10 235.229 83.3425  43
  -4  -3 -10 243.409 97.7386  23
  -4  -3 -11 317.281 96.1665  13
  -4  -3 -11 295.365 80.9304  10
   4  -3  11 302.109 98.0970  36
   4  -3  11 280.919 93.8898  34
  -4   3 -11 212.579 77.0868  28
  -4  -3 -11 216.239 82.0185  28
   4  -3  12 3410.63 252.324  34
   4  -3  12 3021.96 247.759  36
  -4  -3 -12 3135.51 226.913  28
  -4   3 -12 2907.33 219.762  28
  -4  -3 -12 2936.22 199.605  10
  -4  -3 -12 3622.64 258.729  13
  -4   3 -12 3124.17 248.128  27
   4  -3  13 49.4093 48.2027  36
   4  -3  13 127.991 49.4505  34
  -4   3 -13 98.5723 42.7682  30
  -4   3 -13 104.770 40.3849  28
  -4   3 -13 61.4068 45.0273  27
   4  -3  14 8463.81 316.524  21
  -4   3 -14 7400.69 296.756  27
   4   4 -16 6411.35 332.773  27
   4   4 -16 6337.91 314.939  51
  -4  -4  16 6949.05 330.801  35
  -4  -4  15 2026.09 196.209  35
   4   4 -15 1597.83 166.493  19
   4  -4 -15 1701.91 172.793  16
   4   4 -15 1768.87 185.150  27
   4  -4 -14 6337.92 363.185  15
   4   4 -14 6319.90 402.760  30
   4   4 -14 6179.85 364.183  26
   4   4 -14 6366.47 403.797  27
   4  -4 -14 5772.77 380.497  16
  -4  -4  14 6112.43 349.960  21
   4   4 -14 5769.83 331.536  46
   4  -4 -13 8517.43 479.644  15
   4  -4 -13 8310.68 469.418  14
   4   4 -13 8734.08 520.658  30
   4   4 -13 8581.88 517.031  27
   4   4 -13 9120.74 501.245  26
   4  -4 -13 9180.59 527.951  16
   4  -4 -13 9857.67 537.373  10
  -4  -4  13 9145.66 484.741  21
   4   4 -13 9574.84 476.371  46
   4   4 -13 8725.77 448.686  45
   4   4 -12 10980.3 552.751  46
   4   4 -12 10428.6 547.252  44
   4   4 -12 12630.8 571.481  45
   4   4 -12 10252.6 591.351  27
   4   4 -12 10873.1 591.629  26
   4  -4 -12 11030.6 614.311  16
   4  -4 -12 11285.8 601.896  10
  -4  -4  12 10773.4 562.198  21
   4  -4 -12 10183.5 559.872  15
   4  -4 -12 10220.7 546.655  14
   4   4 -11 1584.81 195.012  44
  -4  -4  11 1324.84 186.368  21
   4  -4 -11 1794.30 202.062  14
   4  -4 -11 1923.53 238.212  16
   4  -4 -11 1492.77 193.866  15
   4   4 -11 1889.95 236.059  30
   4   4 -11 1771.96 227.700  27
   4   4 -11 1632.41 216.465  26
   4  -4 -11 1431.40 195.926   6
  -4  -4  11 2011.78 324.573   5
   4  -4 -11 1657.80 215.945  10
   4   4 -10 28955.6 1106.25  47
  -4  -4  10 27132.8 1084.63  21
   4  -4 -10 27423.5 1104.29  10
   4  -4 -10 27389.7 1087.70  15
   4  -4 -10 26750.7 1133.58  16
   4  -4 -10 28162.3 1066.60  14
   4   4 -10 27288.2 1134.30  30
   4   4 -10 27339.1 1115.66  27
   4   4 -10 28817.5 1135.22  26
  -4  -4  10 25876.7 1337.80   5
   4  -4 -10 27707.2 1098.44   6
   4   4 -10 27627.8 1082.35  44
   4  -4  -9 28322.7 1092.82  15
   4  -4  -9 27220.5 1134.08  16
   4   4  -9 28214.3 1137.31  30
   4   4  -9 27135.4 1098.95  27
   4   4  -9 29397.6 1137.95  26
   4  -4  -9 29484.7 1109.98  10
  -4  -4   9 27478.7 1091.76  21
  -4  -4   9 26460.4 1328.72   5
   4  -4  -9 28862.4 1104.26   6
   4   4  -9 27883.0 1098.97  47
   4  -4  -8 2144.31 232.204  16
  -4  -4   8 1857.68 232.928  38
   4  -4  -8 1688.30 191.585  15
   4   4  -8 1528.32 200.955  30
   4   4  -8 1809.16 201.721  27
   4  -4  -8 1634.10 176.908   7
   4  -4  -8 1478.56 182.506  10
  -4  -4   8 1501.30 184.870  21
  -4  -4   8 1765.08 285.543   5
   4  -4  -8 1546.62 184.764   6
   4   4  -8 1279.61 178.709  47
   4   4  -7 33449.1 1255.35  26
  -4  -4   7 34862.0 1487.21   5
   4   4  -7 34141.7 1245.62  47
   4   4  -7 33597.2 1221.73  40
   4   4  -7 34552.1 1249.11  41
   4   4  -7 34037.6 1258.56  30
   4   4  -6 2333.37 222.007  48
  -4  -4   6 1882.15 270.420   5
   4   4  -6 2345.91 221.419  42
   4   4  -6 2390.37 219.273  41
   4   4  -6 1966.27 195.569  40
   4   4  -5 4084.09 402.589  49
   4   4  -5 3868.98 282.617  48
   4   4  -5 3615.08 259.851  40
   4   4  -5 3750.98 277.838  42
   4  -4  -5 3375.65 255.824   1
   4  -4  -4 17049.5 686.298   1
   4   4  -4 17897.3 730.289  42
   4   4  -4 19380.8 950.079  49
   4   4  -4 17045.7 725.574  48
  -4  -4   4 17319.1 707.262   4
   4   4  -4 17758.6 705.937  40
   4   4  -4 17854.9 907.752  18
  -4  -4   3 2423.05 206.323   4
   4   4  -3 2618.53 305.109  18
  -4  -4   2 2415.83 208.434   4
  -4  -4   2 2432.20 231.343   3
   4   4  -2 2277.03 278.573  18
   4   4  -2 3002.26 325.080  49
  -4  -4   1 7538.36 376.037  29
   4   4  -1 8150.01 559.181  49
  -4  -4   1 7225.07 397.831   4
   4   4  -1 8185.43 539.481  18
   4   4   0 18149.2 899.881  18
   4  -4   0 17953.1 717.492   1
  -4  -4   0 19421.2 728.571  29
  -4   4  -1 8746.19 399.510  46
  -4   4  -1 9619.66 428.361  45
  -4   4  -2 278258. 7962.43  46
  -4   4  -2 273819. 7946.02  44
  -4   4  -2 291426. 8006.60  45
   4  -4   3 1583.69 205.321   1
  -4   4  -3 1429.66 161.131  46
  -4   4  -3 1350.69 153.508  44
  -4   4  -3 1554.64 174.030  45
  -4   4  -4 301.865 91.5013  45
  -4   4  -4 276.449 87.3905  46
  -4  -4  -4 224.169 79.7395  11
   4  -4   4 272.154 99.2668  38
   4  -4   4 218.437 85.4259  34
   4  -4   5 31763.5 1429.13  38
  -4  -4  -5 34899.7 1317.00  11
  -4  -4  -5 35770.7 1619.65   3
  -4   4  -5 37495.3 1330.97  43
  -4   4  -5 36392.8 1316.83  46
  -4   4  -5 39904.4 1355.54  45
   4  -4   5 36803.2 1355.83  34
   4  -4   5 34499.6 1284.23  36
  -4  -4  -6 23958.9 993.465  23
  -4   4  -6 23694.7 975.270  43
  -4   4  -6 23263.6 961.645  46
  -4   4  -6 24489.7 987.573  45
  -4  -4  -6 22787.9 1237.21   3
   4  -4   6 21494.6 975.504  34
   4  -4   6 23417.4 954.490  36
   4  -4   7 31472.9 1220.62  36
  -4   4  -7 32405.7 1248.80  43
  -4   4  -7 32333.9 1250.25  45
  -4   4  -8 76.0146 86.4380  45
  -4   4  -8 175.420 78.6552  43
  -4  -4  -8 53.9115 88.3446   3
   4  -4   8 117.035 73.4805  36
   4  -4   8 107.551 80.4603  34
   4   4   8 330.173 91.8689  33
  -4  -4  -9 1917.05 220.151  10
   4  -4   9 2415.08 257.144  34
   4  -4   9 2228.75 239.891  36
  -4   4  -9 2474.71 253.311  45
  -4  -4 -10 818.434 153.551  13
  -4  -4 -10 607.973 124.942  10
   4  -4  10 907.889 145.019  36
   4  -4  10 736.717 141.086  34
  -4   4 -10 978.514 154.623  45
  -4   4 -11 3037.97 251.543  27
   4  -4  11 2898.00 249.209  34
   4  -4  11 2577.42 225.639  36
  -4  -4 -11 3152.27 257.868  13
  -4  -4 -11 2683.10 219.992  10
  -4   4 -12 2164.28 187.532  27
   4  -4  12 1816.99 172.005  34
   4  -4  12 1895.55 168.191  36
  -4  -4 -12 2029.72 155.746  10
   4  -4  12 2105.24 183.996  21
  -4  -4 -12 2112.56 182.492  13
  -4   4 -13 18.2381 35.5410  27
   4  -4  13 33.7773 32.9117  21
  -4   4 -13 7.66321 26.1200  30
  -4  -5  16 3953.18 192.595  35
   4   5 -16 3993.60 181.684  51
   4   5 -15 4893.85 272.076  27
   4   5 -15 5135.96 278.099  19
  -4  -5  15 4917.46 284.804  35
   4   5 -14 7640.54 391.604  26
   4   5 -14 7409.48 398.880  27
   4   5 -14 7488.78 364.355  46
  -4  -5  14 8056.25 430.457  35
  -4  -5  14 7250.30 358.355  21
   4   5 -13 9680.89 533.212  30
   4   5 -13 10397.0 524.709  27
   4   5 -13 11217.1 542.069  26
   4   5 -13 10522.4 496.141  46
   4   5 -13 10258.3 479.527  45
   4  -5 -13 9653.37 514.183  10
  -4  -5  13 10802.3 503.329  21
  -4  -5  13 8886.39 528.204  35
  -4  -5  12 2078.42 243.960  35
   4   5 -12 2217.70 244.258  30
   4   5 -12 2176.19 234.521  26
   4   5 -12 2597.76 247.651  27
   4  -5 -12 2266.49 245.114  16
   4  -5 -12 1943.95 220.319  10
  -4  -5  12 2216.12 221.495  21
   4   5 -12 2274.29 224.322  46
   4   5 -12 2025.97 216.880  44
   4   5 -12 1904.06 203.492  45
   4   5 -11 1868.75 216.477  44
   4  -5 -11 2275.37 255.466  16
   4  -5 -11 1514.38 176.089  15
   4   5 -11 2048.22 245.880  30
   4   5 -11 2149.46 230.569  27
   4   5 -11 1977.09 238.997  26
   4  -5 -11 2065.90 233.321  10
   4  -5 -11 1996.04 227.388   6
  -4  -5  11 1948.03 220.843  21
   4   5 -10 7564.08 461.178  44
   4  -5 -10 7021.15 477.794  16
   4  -5 -10 6954.65 412.329  15
   4   5 -10 8303.21 506.659  30
   4   5 -10 7608.35 462.378  27
   4  -5 -10 6727.19 438.084  10
  -4  -5  10 7318.51 456.157  21
   4  -5 -10 6922.61 447.077   6
  -4  -5  10 8443.88 689.183   5
   4   5 -10 6588.04 447.900  47
   4   5  -9 1920.74 228.916  41
   4  -5  -9 1664.26 226.875  16
   4   5  -9 2167.47 248.195  30
   4   5  -9 1810.15 212.870  27
   4   5  -9 2124.16 247.998  26
   4   5  -9 2002.13 227.268  44
   4  -5  -9 2028.58 224.216  10
  -4  -5   9 2001.43 230.903  21
  -4  -5   9 1337.17 271.694   5
   4  -5  -9 2176.72 234.106   6
   4  -5  -8 9717.04 566.635  16
   4   5  -8 9404.48 538.632  41
  -4  -5   8 9059.16 559.578  35
   4   5  -8 9132.77 540.743  30
   4   5  -8 8776.84 495.286  27
   4   5  -8 9722.31 555.305  26
   4  -5  -8 9397.09 496.910   7
   4  -5  -8 9794.30 509.122  10
  -4  -5   8 8456.74 688.596   5
   4  -5  -8 10286.2 537.113   6
  -4  -5   8 9476.20 532.694  21
   4   5  -7 796.090 151.873  41
  -4  -5   7 694.596 146.889  35
   4   5  -7 1082.20 168.003  30
   4   5  -7 1002.94 166.731  26
  -4  -5   7 921.796 158.765  21
   4  -5  -7 729.393 124.050  10
   4  -5  -7 958.623 134.056   9
  -4  -5   7 708.951 190.937   5
   4  -5  -7 777.804 138.170   6
   4  -5  -7 718.024 132.118   7
   4   5  -7 784.561 197.990  49
   4   5  -6 111.639 58.3963  40
   4   5  -6 134.827 76.6313  41
   4   5  -6 114.359 64.9156  42
  -4  -5   6 229.847 96.5950  35
   4   5  -6 43.4457 54.3963  30
   4   5  -6 230.071 84.2686  26
  -4  -5   6 44.4806 47.0898  21
   4  -5  -6 179.702 70.0884   8
   4  -5  -6 71.5786 50.8200   9
   4   5  -6 45.6944 83.6835  48
   4   5  -6 47.1406 77.2255  49
   4  -5  -6 137.320 71.8676   6
   4  -5  -6 144.725 78.2175   7
   4   5  -5 548.184 117.974  42
   4   5  -5 459.807 98.3481  40
   4   5  -5 366.891 110.633  41
   4  -5  -5 492.105 99.8295   6
   4  -5  -5 554.820 114.010   7
  -4  -5   5 376.644 148.583   5
   4   5  -5 556.460 113.467  30
   4   5  -5 580.916 119.303  26
   4  -5  -5 485.285 102.191   8
  -4  -5   5 623.119 120.865  21
   4   5  -5 274.548 123.031  18
   4   5  -5 305.753 90.9318  48
   4   5  -5 589.871 187.401  49
   4   5  -4 7032.00 394.951  40
   4   5  -4 7915.35 449.598  48
   4   5  -4 7082.80 587.548  49
  -4  -5   4 7442.28 439.272  21
  -4  -5   4 6932.19 550.637   5
   4   5  -4 7123.62 425.184  26
   4   5  -4 7461.79 597.780  18
   4  -5  -4 7226.27 419.675   8
   4  -5  -4 7590.11 436.952   7
   4   5  -4 7801.98 448.171  42
   4   5  -3 165.304 78.2840  42
   4   5  -3 195.363 72.3517  40
  -4  -5   3 227.939 86.3250  35
   4  -5  -3 347.888 93.2834   8
   4   5  -3 171.823 114.947  49
   4   5  -3 122.107 69.5386  48
  -4  -5   3 120.687 68.7339   4
   4   5  -3 167.659 97.1728  18
  -4  -5   2 4734.89 344.258  35
   4  -5  -2 4494.13 320.929   8
   4  -5  -2 4605.05 328.856   7
   4   5  -2 3877.16 429.188  49
  -4  -5   2 4452.94 336.106  22
  -4  -5   2 4260.73 312.363   4
   4   5  -2 5508.80 480.874  18
  -4  -5   1 6933.27 431.099  35
  -4  -5   1 6335.51 457.788   3
  -4  -5   1 7078.40 420.235   4
   4  -5  -1 7122.40 415.683   7
   4  -5  -1 7310.05 421.330   8
  -4  -5   1 7129.04 430.924  22
   4   5  -1 6276.45 518.165  18
   4   5  -1 6767.51 557.239  49
   4   5   0 5775.99 505.437  49
  -4  -5   0 5099.10 357.417  22
   4  -5   0 4930.55 335.253   7
   4  -5   0 5177.97 347.724   8
  -4  -5   0 4649.23 333.920  12
  -4  -5   0 4916.23 345.209  25
  -4  -5   0 4675.72 407.334   3
  -4  -5   0 4831.63 340.522   4
   4  -5   0 4832.17 338.118  17
  -4   5  -1 61610.8 1973.04  45
  -4  -5  -1 61275.5 2041.82  12
  -4  -5  -1 64823.5 2062.61  25
   4  -5   1 60739.3 2028.74   8
  -4  -5  -1 58867.2 2045.77  22
   4   5   1 60375.6 2310.36  49
  -4  -5  -1 62011.4 2244.00   3
  -4  -5  -2 91307.7 2889.17   6
  -4  -5  -2 93007.1 3203.44   3
   4  -5   2 89379.8 2910.28  34
  -4  -5  -2 96110.6 2955.60  12
  -4  -5  -2 93367.6 2942.26  25
   4  -5   2 92034.7 2917.30   8
  -4  -5  -2 94239.8 2963.45  22
   4  -5   2 91009.4 2902.27  21
   4   5   2 87938.5 3207.68  49
  -4   5  -2 92537.0 2849.02  46
  -4   5  -2 96692.8 2895.28  45
  -4   5  -3 55036.8 1815.85  46
  -4   5  -3 53058.9 1791.98  44
  -4   5  -3 59126.6 1873.62  45
  -4  -5  -3 56248.4 1896.78  25
   4  -5   3 56404.2 1861.87   8
  -4  -5  -3 54579.6 1877.82  11
   4  -5   3 53702.9 1876.21  34
  -4  -5  -3 53188.2 2154.20   3
  -4  -5  -3 53633.7 1828.54   6
   4  -5   3 55521.3 1872.31  21
   4  -5   4 27234.5 1069.32  21
  -4  -5  -4 26320.1 1066.12  11
   4  -5   4 26614.4 1026.96   8
   4  -5   4 27023.2 1083.57  34
  -4  -5  -4 25701.8 1315.29   3
  -4  -5  -4 25619.6 1008.64   6
  -4   5  -4 25982.3 1017.22  46
  -4   5  -4 27665.0 1064.54  45
  -4  -5  -5 22037.5 954.489  23
   4  -5   5 22195.7 955.372  21
  -4  -5  -5 22838.6 961.453  11
   4  -5   5 22852.4 897.243   8
  -4   5  -5 22972.3 951.982  43
  -4   5  -5 22247.4 924.117  46
  -4   5  -5 23495.9 961.088  45
  -4  -5  -5 22010.8 890.141   6
  -4  -5  -5 21089.4 1204.43   3
   4  -5   5 23176.3 981.045  34
   4  -5   6 14367.5 709.417  21
  -4  -5  -6 14586.1 714.794  23
  -4   5  -6 13837.9 700.831  43
  -4   5  -6 15528.5 705.868  46
  -4   5  -6 15223.3 716.214  45
  -4  -5  -6 14826.6 648.793   6
  -4  -5  -6 13758.3 937.705   3
   4  -5   6 13618.7 650.720  36
   4  -5   6 13829.8 716.412  34
   4  -5   7 550.692 116.607  36
  -4  -5  -7 348.229 111.256  23
  -4  -5  -7 605.600 202.076   3
  -4   5  -7 561.989 133.489  45
  -4   5  -7 585.818 129.300  43
  -4  -5  -7 593.283 112.831   6
   4  -5   8 985.907 149.079  36
  -4  -5  -8 977.499 166.140  23
  -4   5  -8 1014.92 164.518  45
  -4   5  -8 966.313 167.280  43
  -4  -5  -8 760.373 137.921   4
   4  -5   8 982.882 160.768  21
   4  -5   9 124.762 65.3006  36
   4  -5   9 91.2334 64.7303  34
  -4  -5  -9 172.834 81.7239  23
  -4  -5  -9 41.8019 68.4871  10
  -4   5  -9 62.6235 55.8708  27
  -4   5  -9 129.682 70.8187  45
  -4   5  -9 150.400 81.2761  43
  -4  -5  -9 70.3895 62.2924   4
   4  -5   9 86.4530 73.7050  21
  -4   5 -10 1721.73 184.234  27
  -4   5 -10 1480.24 175.488  45
  -4  -5 -10 1611.49 177.349  10
   4  -5  10 1726.59 192.088  34
   4  -5  10 1558.62 177.996  21
  -4  -5 -11 2204.96 178.713  10
  -4  -5 -11 2350.77 197.686  13
  -4   5 -11 2178.95 187.272  27
   4  -5  11 2526.76 197.179  21
  -4  -5 -12 951.180 89.2854  10
  -4  -5 -12 1179.14 113.832  13
   4  -5  12 984.497 97.3651  21
  -4   5 -12 1149.25 110.299  27
   4   6 -15 1190.55 90.6468  19
  -4  -6  15 1502.28 105.572  35
  -4  -6  15 1271.87 91.8744  25
  -4  -6  14-36.7997 46.3772  35
   4   6 -14 20.5992 36.4260  26
   4   6 -13 2388.08 203.545  26
   4   6 -13 2342.55 175.363  27
  -4  -6  13 2119.18 169.308  21
   4   6 -13 2075.84 176.187  46
   4   6 -13 2033.55 166.786  45
  -4  -6  13 2256.84 208.234  35
   4   6 -12 9101.65 435.437  27
  -4  -6  12 9042.45 454.209  21
   4  -6 -12 8507.44 443.408  10
  -4  -6  12 9369.98 505.501  35
   4   6 -12 9303.58 467.583  46
   4   6 -12 9264.48 465.139  44
   4   6 -12 9468.86 466.197  45
   4   6 -11 1264.40 174.443  46
   4   6 -11 1285.61 170.233  44
   4   6 -11 1231.33 183.546  30
   4   6 -11 1500.04 163.595  27
  -4  -6  11 1699.47 217.398  35
  -4  -6  11 1304.12 168.249  21
   4  -6 -11 1221.30 156.855  10
   4  -6 -11 1524.20 190.087   6
   4   6 -10 1042.63 158.797  44
   4  -6 -10 923.815 142.435  10
  -4  -6  10 905.505 168.266  35
   4   6 -10 914.177 155.616  30
   4   6 -10 622.085 142.641  26
   4   6 -10 547.444 108.883  27
  -4  -6  10 648.357 128.484  21
   4  -6 -10 660.145 129.888   6
   4   6  -9 3457.51 304.000  30
   4   6  -9 2733.40 280.810  26
   4  -6  -9 2676.84 244.465  10
  -4  -6   9 3515.29 300.464  21
   4  -6  -9 3285.17 289.256   6
   4   6  -9 3050.01 292.892  47
   4   6  -8 175.225 97.6057  41
   4   6  -8 122.238 69.3982  30
   4   6  -8 131.389 99.4017  26
   4  -6  -8 160.616 92.0682   6
   4  -6  -8 147.199 65.1526  10
   4   6  -8 227.583 112.151  47
  -4  -6   8 125.175 82.0337  21
   4   6  -8-55.2974 73.9863  18
   4   6  -7 776.478 154.566  41
   4   6  -7 681.846 138.264  30
   4   6  -7 490.671 125.861  26
  -4  -6   7 619.981 196.225   5
   4  -6  -7 787.908 143.956   6
   4  -6  -7 1149.05 146.859   8
   4  -6  -7 526.867 114.030   9
   4   6  -7 508.456 130.747  47
  -4  -6   7 584.655 135.075  21
   4   6  -7 826.818 215.624  18
   4   6  -6 322.317 105.135  41
  -4  -6   6 499.890 183.183   5
   4  -6  -6 325.943 100.964   6
   4   6  -6 242.930 86.4708  30
   4   6  -6 199.092 88.4087  26
   4  -6  -6 357.100 99.5746   8
   4  -6  -6 390.414 97.4679   9
   4   6  -6 201.565 98.5452  47
   4   6  -6 262.528 140.616  49
  -4  -6   6 432.240 115.557  21
   4   6  -6 216.076 135.344  18
   4   6  -5 243.710 108.128  41
   4   6  -5 246.778 101.760  42
  -4  -6   5 166.561 90.9924  35
  -4  -6   5 95.7971 90.6459   5
   4  -6  -5 104.036 71.0370   6
   4   6  -5 94.4801 67.1116  26
   4  -6  -5 191.146 87.6053   8
   4  -6  -5 151.592 76.7061   9
  -4  -6   5 227.722 86.3337  25
   4   6  -5 257.520 137.755  49
   4   6  -5 121.692 86.1791  48
  -4  -6   5 151.520 79.2794  21
   4   6  -5 104.836 99.1805  18
   4   6  -4 7783.31 482.505  42
   4   6  -4 8087.27 483.435  41
  -4  -6   4 8318.17 514.002  35
   4   6  -4 8936.50 500.870  48
   4   6  -4 9046.82 699.380  49
  -4  -6   4 7561.41 481.883  21
  -4  -6   4 7735.00 482.550  25
   4  -6  -4 7831.04 464.845   8
   4  -6  -4 7990.76 471.477   9
   4   6  -4 7680.68 465.056  26
  -4  -6   4 8617.45 654.177   5
   4  -6  -4 8410.57 456.363   6
   4  -6  -4 6801.34 416.999  17
   4   6  -4 7245.33 637.840  18
   4   6  -3 1426.14 195.282  42
   4  -6  -3 1143.91 159.592  17
   4   6  -3 1556.44 278.162  18
  -4  -6   3 1166.56 187.618  35
   4  -6  -3 1414.99 168.943  12
   4   6  -3 1334.88 176.227  26
   4  -6  -3 1657.62 199.958   8
   4  -6  -3 1551.09 201.990   9
  -4  -6   3 1111.77 169.141  12
  -4  -6   3 1105.69 178.168  25
  -4  -6   3 1244.59 187.232  21
  -4  -6   3 1208.24 194.047  22
   4   6  -3 1155.07 178.335  48
   4   6  -3 1283.60 262.278  49
  -4  -6   3 1166.14 230.112   5
   4  -6  -3 1278.53 163.926   6
   4   6  -2 22911.8 971.360  42
   4   6  -2 23825.5 1223.74  18
   4  -6  -2 22983.3 937.901  17
  -4  -6   2 24842.9 1021.86  35
  -4  -6   2 23973.4 992.840   4
   4  -6  -2 22658.9 901.333   6
  -4  -6   2 21563.4 1119.10   5
  -4  -6   2 24454.3 990.474  25
   4  -6  -2 23613.8 971.472   8
  -4  -6   2 23876.7 1011.29  22
  -4  -6   2 24351.3 984.984  12
   4   6  -2 21993.4 1198.85  49
   4   6  -2 23684.9 969.512  48
   4   6  -1 30699.1 1414.85  18
  -4  -6   1 31498.9 1197.77  12
   4   6  -1 30675.5 1160.00  32
  -4  -6   1 29510.7 1180.17  25
  -4  -6   1 29886.0 1207.21  22
   4   6  -1 30704.7 1169.65  48
   4   6  -1 31149.7 1459.54  49
  -4  -6   1 30150.7 1200.63   4
  -4  -6   1 30365.7 1347.96   5
   4  -6   0 20.0124 56.7482  21
  -4  -6   0-24.0964 72.0236  12
   4   6   0-19.9373 42.1403  32
   4  -6   0 46.9262 62.7274   8
  -4  -6   0-23.1878 69.3080  25
  -4  -6   0-51.7301 81.0831  22
  -4  -6   0-24.7038 66.0440   4
  -4  -6   0 71.3903 67.4783   5
   4   6   0 94.1763 89.0145  49
  -4  -6  -1 5915.61 405.764  12
  -4  -6  -1 4952.99 376.905  25
   4  -6   1 5840.71 400.412   8
  -4  -6  -1 6774.79 447.039  22
   4  -6   1 5749.10 381.053  21
  -4  -6  -1 5552.81 496.755   3
   4   6   1 4835.18 497.214  49
   4   6   2 1007.63 225.814  49
  -4  -6  -2 537.061 128.321  25
  -4  -6  -2 671.058 180.487   3
   4  -6   2 627.087 136.763   8
  -4  -6  -2 638.293 132.746  11
   4  -6   2 773.248 143.003  21
  -4  -6  -2 769.396 142.305   6
  -4  -6  -2 678.778 143.939   4
  -4   6  -2 873.613 139.942  45
  -4  -6  -3 90980.3 3365.81   3
   4  -6   3 94829.0 3037.15   8
  -4  -6  -3 98450.1 3082.34  11
  -4  -6  -3 98055.1 3082.41   4
  -4  -6  -3 94656.2 3016.58   6
  -4  -6  -3 96368.9 3021.53  23
   4  -6   3 95295.6 3045.59  21
   4   6   3 91574.8 3321.34  49
  -4   6  -3 92995.0 2959.72  46
  -4   6  -3 101557. 3027.08  45
   4  -6   4 873.457 153.980  21
   4  -6   4 938.820 165.913  34
  -4  -6  -4 991.024 158.341  23
   4  -6   4 857.835 146.124   8
  -4  -6  -4 996.292 170.509  11
  -4  -6  -4 1021.74 233.311   3
  -4  -6  -4 1314.32 174.237   6
  -4  -6  -4 873.723 159.072   4
  -4   6  -4 1098.69 163.370  45
  -4   6  -4 1287.58 165.314  46
   4  -6   5 19587.5 920.932  34
  -4  -6  -5 22188.4 918.943  23
   4  -6   5 22678.0 940.395  21
  -4  -6  -5 22776.3 951.723  11
   4  -6   5 21794.6 870.789   9
  -4   6  -5 21692.1 916.118  43
  -4   6  -5 20695.8 877.893  46
  -4   6  -5 23344.7 932.470  45
  -4  -6  -5 22184.6 941.758   4
  -4  -6  -5 22954.3 895.404   6
  -4  -6  -5 20667.1 1188.20   3
   4  -6   6 5511.27 380.264  21
  -4  -6  -6 5063.15 360.633  23
  -4   6  -6 5455.87 372.997  43
  -4   6  -6 4870.61 354.657  45
  -4  -6  -6 4745.34 353.661   4
  -4  -6  -6 5068.77 329.816   6
   4  -6   6 5273.96 384.162  34
  -4  -6  -7 392.842 100.370  23
  -4   6  -7 534.677 109.490  27
  -4   6  -7 489.037 116.072  45
  -4   6  -7 345.309 96.4313  43
  -4  -6  -7 362.158 82.3992   6
  -4  -6  -7 481.817 108.011   4
   4  -6   7 495.505 115.815  21
  -4   6  -8 3312.82 251.011  27
  -4   6  -8 3640.51 278.143  45
  -4   6  -8 3456.15 276.065  43
  -4  -6  -8 3532.52 285.005  10
  -4  -6  -8 3495.20 270.474  23
   4  -6   8 3551.21 275.862  21
  -4  -6  -8 3294.51 250.494   4
  -4  -6  -8 2827.86 209.456   6
  -4   6  -9 1327.76 145.363  27
   4  -6   9 1008.91 135.561  21
  -4   6  -9 1344.38 158.597  45
  -4   6  -9 1241.04 153.768  43
  -4  -6  -9 1343.50 160.379  10
  -4  -6  -9 1535.57 169.849  13
  -4   6 -10 144.406 59.5420  30
  -4   6 -10 43.3485 42.2821  27
  -4  -6 -10 75.8464 50.7321  10
   4  -6  10 69.9530 49.3235  21
  -4  -6 -10 65.4440 46.3337  13
  -4   6 -11 545.598 62.1636  27
  -4  -6 -11 546.299 71.9534  10
   4  -6  11 549.212 65.9156  21
  -4  -6 -11 587.791 78.6109  13
  -4   6 -11 684.578 81.8448  30
  -4  -7  13 8416.89 352.194  35
  -4  -7  13 8294.86 341.887  22
   4   7 -13 8657.21 350.522  19
   4   7 -12 1002.69 116.837  46
   4   7 -12 1111.28 117.339  45
   4   7 -12 1168.36 131.838  26
  -4  -7  12 1205.48 114.949  21
  -4  -7  12 1079.93 119.410  25
  -4  -7  11 280.156 75.2596  21
  -4  -7  11 262.553 75.8733  25
   4   7 -11 296.790 87.0845  26
   4   7 -11 382.506 82.1394  45
   4   7 -11 231.837 74.8548  46
   4   7 -11 185.913 64.2558  44
   4   7 -10 4359.56 309.433  26
  -4  -7  10 4377.30 297.894  21
  -4  -7  10 3996.23 289.384  25
   4  -7 -10 4166.48 291.246   6
   4  -7  -9 28730.6 1074.84   6
   4   7  -9 28709.9 1108.52  26
  -4  -7   9 28513.2 1086.85  25
  -4  -7   9 29514.0 1099.59  21
   4   7  -9 30235.0 1115.90  47
  -4  -7   9 26638.9 1112.93  35
  -4  -7   8 151.481 92.4997  35
   4  -7  -8 80.4774 57.1784   6
   4   7  -8 135.542 79.9835  26
  -4  -7   8 270.693 95.4280  21
  -4  -7   8 108.470 82.1082  25
   4   7  -8 180.759 85.5110  47
   4   7  -8 135.749 77.1983  44
   4   7  -7 206.076 89.3669  41
  -4  -7   7 211.759 100.195  35
   4  -7  -7 103.663 68.0596   6
   4   7  -7 230.715 90.0444  26
  -4  -7   7 136.898 77.9096  25
   4   7  -7 118.868 92.7770  47
  -4  -7   7 386.653 123.100  21
   4   7  -6 1786.01 220.568  41
  -4  -7   6 1873.99 236.947  35
   4  -7  -6 1963.28 213.624   6
   4   7  -6 1645.62 202.573  26
   4  -7  -6 2484.68 229.765   9
  -4  -7   6 1918.50 219.650  25
   4   7  -6 1856.15 228.747  47
  -4  -7   6 1591.32 213.345  21
   4   7  -5 332.788 103.287  41
  -4  -7   5 493.499 129.829  35
   4  -7  -5 370.969 99.6672   6
   4   7  -5 220.771 78.5095  26
   4  -7  -5 359.059 102.125   8
  -4  -7   5 260.480 95.3143  12
   4  -7  -5 399.437 109.297   9
  -4  -7   5 165.254 89.6331  25
  -4  -7   5 493.303 132.407  21
   4   7  -5 420.066 119.372  47
   4   7  -5 104.465 85.9051  18
   4   7  -4 9368.06 724.900  49
  -4  -7   4 9273.58 525.891  25
   4   7  -4 9155.03 522.405  42
   4   7  -4 8950.69 520.788  41
  -4  -7   4 9922.45 572.158  35
   4  -7  -4 9737.85 483.648  12
  -4  -7   4 9767.43 542.245  12
   4   7  -4 9583.10 505.679  26
   4  -7  -4 8759.64 515.932   9
   4  -7  -4 9588.00 523.692   8
  -4  -7   4 8572.67 674.420   5
   4  -7  -4 8561.95 483.375   6
   4   7  -4 9514.80 731.614  18
   4   7  -3 10238.2 553.856  42
   4   7  -3 9148.87 529.761  41
  -4  -7   3 10800.9 597.312  35
   4  -7  -3 10065.0 511.238  12
  -4  -7   3 9851.20 555.046  12
  -4  -7   3 8577.50 670.021   5
   4  -7  -3 10142.8 512.105   6
  -4  -7   3 9966.07 545.701  25
   4  -7  -3 10069.8 558.975   9
   4  -7  -3 9301.93 536.327   8
   4   7  -3 8862.58 712.298  49
   4   7  -3 10197.5 541.149  48
   4   7  -3 9847.41 737.621  18
   4   7  -2 21740.9 896.896  48
   4   7  -2 19986.8 1134.02  49
   4  -7  -2 22232.0 934.844   8
   4   7  -2 20649.1 899.622  41
  -4  -7   2 21738.5 932.191  12
   4  -7  -2 20368.1 862.274  12
   4   7  -2 22622.7 908.103  32
  -4  -7   2 21541.6 906.555  25
   4   7  -2 20953.1 1140.18  18
   4   7  -2 21445.5 908.596  42
  -4  -7   2 21070.3 1082.94   5
   4  -7  -2 20488.5 840.597   6
   4  -7  -1 1844.25 186.435   6
  -4  -7   1 1749.77 225.616  12
   4   7  -1 2055.10 213.918  32
  -4  -7   1 1892.59 214.898  25
   4  -7  -1 1966.41 232.208   9
   4   7  -1 1866.77 216.271  42
   4   7  -1 1879.17 211.197  48
   4   7  -1 1273.21 253.432  49
   4   7   0 143.857 72.7470  48
   4   7   0 45.5067 74.5649  49
  -4  -7   0 243.133 88.6897  25
   4  -7   0-20.1516 93.3626  21
   4  -7   0 72.8601 68.9373   9
   4  -7   0 318.242 106.078   8
   4   7   0 135.546 74.0339  42
  -4  -7   0 127.560 83.5900  12
  -4  -7  -1 1353.59 198.197  12
   4   7   1 902.818 141.754  48
  -4  -7  -1 925.711 148.119  25
   4  -7   1 794.035 151.868   8
  -4  -7  -1 1030.91 168.815  11
   4  -7   1 1182.25 176.891   9
   4  -7   1 1056.12 156.765  21
   4   7   1 1187.48 168.735  42
  -4  -7  -1 1024.62 167.190   6
   4  -7   2 7942.38 458.434  21
  -4  -7  -2 8080.13 494.363   4
  -4  -7  -2 7015.78 446.316   6
  -4  -7  -2 7991.91 490.330  11
   4  -7   2 8354.75 478.841   9
   4  -7   2 8545.80 491.572   8
   4   7   2 7441.96 422.898  48
  -4   7  -3 572.677 109.469  45
  -4   7  -3 502.645 108.206  43
  -4  -7  -3 554.142 135.657  11
   4  -7   3 691.454 133.800   9
   4  -7   3 565.602 119.857  21
  -4  -7  -3 630.497 132.624   4
  -4  -7  -3 569.148 123.843   6
  -4  -7  -3 515.880 106.758  23
   4  -7   4 51070.2 1700.89   9
  -4  -7  -4 53199.8 1780.82  11
  -4  -7  -4 50060.1 1753.87   4
  -4  -7  -4 50185.8 1706.94   6
  -4   7  -4 50929.1 1705.75  43
  -4   7  -4 51530.2 1697.79  45
   4  -7   4 50258.2 1720.93  21
  -4  -7  -4 48521.9 1654.64  23
  -4  -7  -5 4655.89 340.360  11
   4  -7   5 4410.03 289.083   9
  -4  -7  -5 5420.22 353.886   4
  -4  -7  -5 4814.96 313.270   6
   4  -7   5 4230.57 315.802  21
  -4   7  -5 4846.54 325.962  43
  -4   7  -5 4881.63 321.641  45
   4  -7   6 313.067 87.3675  21
  -4  -7  -6 336.615 82.2416   6
  -4  -7  -6 177.195 77.1801   4
  -4   7  -6 269.813 78.5072  45
  -4   7  -6 405.352 94.5817  43
  -4   7  -7 3933.73 262.964  45
  -4   7  -7 3391.53 252.227  43
  -4   7  -7 3688.12 247.296  30
  -4  -7  -7 4139.66 270.871  13
  -4  -7  -7 3496.64 241.898   4
  -4  -7  -7 3482.81 222.438   6
   4  -7   7 3864.47 260.194  21
  -4   7  -8 293.677 71.0037  43
  -4   7  -8 368.425 76.6426  45
  -4   7  -8 531.726 84.5532  30
   4  -7   8 314.287 71.2004  21
  -4  -7  -8 387.066 79.8369  13
  -4   7  -9 335.493 57.1745  30
  -4  -7  -9 243.977 57.0240  13
  -4  -7  -9 273.446 63.3751  10
  -4   7 -10 1841.19 117.194  26
  -4  -7 -10 1809.35 114.524  10
  -4  -8  11 1775.36 127.079  22
   4   8 -11 1419.61 106.101  19
  -4  -8  11 1576.09 122.752  35
   4   8 -11 1773.52 126.475  26
   4   8 -10 3106.91 211.394  32
   4   8 -10 3471.53 210.975  26
  -4  -8  10 3215.28 213.397  35
   4   8 -10 3206.67 212.412  44
   4   8 -10 3150.19 212.281  45
  -4  -8  10 3044.45 206.484  22
   4   8 -10 3230.18 192.657  19
  -4  -8   9 7016.62 373.924  35
  -4  -8   9 6736.51 325.094  12
   4   8  -9 6819.71 352.691  26
   4  -8  -9 7438.03 351.149   6
   4   8  -9 7006.61 369.580  46
   4   8  -9 7152.16 370.867  44
  -4  -8   9 7429.02 378.041  22
  -4  -8   8 10764.0 514.258  35
  -4  -8   8 10069.7 464.379  12
   4   8  -8 10361.1 479.390  26
   4  -8  -8 10861.4 476.557   6
  -4  -8   8 10589.4 513.623  22
   4   8  -8 11079.8 509.847  44
   4   8  -8 10405.7 496.784  47
  -4  -8   7 11628.1 565.477  35
  -4  -8   7 11410.6 528.701  12
   4   8  -7 11645.1 526.731  26
   4  -8  -7 11930.7 526.819   6
  -4  -8   7 11055.5 559.390  22
   4   8  -7 12601.9 569.351  44
   4   8  -7 12141.0 559.422  47
  -4  -8   6 8496.91 482.796  35
   4  -8  -6 9816.90 459.601   6
   4   8  -6 8960.09 443.656  26
  -4  -8   6 8297.22 455.801  12
  -4  -8   6 9283.68 500.132  22
   4   8  -6 9286.04 481.418  47
   4   8  -6 9356.73 488.659  44
  -4  -8   5 9062.96 484.534  12
   4  -8  -5 8936.35 445.250   6
   4   8  -5 8981.14 437.808  26
  -4  -8   5 8499.61 495.325  22
   4   8  -5 9329.79 487.372  47
   4   8  -5 9137.06 468.691  41
  -4  -8   4 187.264 81.2502  12
   4   8  -4 310.920 93.7958  32
   4  -8  -4 220.154 80.4220   9
   4   8  -4 128.897 71.9447  41
  -4  -8   4 138.583 81.8459  22
   4   8  -4 139.481 77.8230  47
   4  -8  -4 205.737 71.9222   6
   4   8  -3 4009.36 290.605  32
   4   8  -3 3459.49 274.602  41
   4  -8  -3 3553.84 294.065   9
  -4  -8   3 4213.98 318.602  12
   4   8  -3 4224.74 309.091  47
   4  -8  -3 3945.77 265.961   6
   4   8  -2 2502.99 226.790  41
  -4  -8   2 2874.03 263.437  12
   4  -8  -2 2515.39 216.342  12
   4   8  -2 2465.11 233.353  47
   4   8  -2 2608.04 225.608  32
   4   8  -1 763.613 124.356  41
   4   8  -1 991.946 136.601  42
  -4  -8   1 753.135 138.373   6
  -4  -8   1 824.627 149.253  12
   4  -8  -1 803.684 126.793  12
   4  -8  -1 814.663 145.129   9
   4  -8   0-18.0157 45.0534  12
   4  -8   0 41.7260 59.1587   9
  -4  -8   0 22.0147 65.8009  11
  -4  -8   0 20.7662 65.0985   6
   4   8   0 16.9433 42.3716  41
   4   8   0 16.5364 46.8906  42
   4   8   1 10536.9 499.614  42
  -4  -8  -1 10480.7 556.123  11
   4  -8   1 12615.0 576.320   9
  -4  -8  -1 11227.2 553.869   6
   4   8   1 10947.3 509.091  41
  -4  -8  -2 1159.41 165.750  11
   4  -8   2 1014.35 146.213   9
  -4  -8  -2 1312.50 163.364   6
   4   8   2 876.230 120.421  41
  -4  -8  -3 1063.79 151.657  11
   4  -8   3 792.018 125.597   9
  -4  -8  -3 1164.86 146.411   6
  -4   8  -4 35.8039 37.4540  43
  -4  -8  -4 17.2705 54.1681  11
   4  -8   4 128.193 55.5525   9
  -4  -8  -4 113.520 60.0062   6
  -4   8  -5 924.947 107.734  43
  -4  -8  -5 883.474 108.609   6
  -4  -8  -5 853.955 121.402  10
  -4  -8  -6 129.348 43.4164   6
  -4  -8  -6 179.865 62.2107  10
  -4  -8  -7 4072.46 227.065  10
  -4   8  -7 4663.55 219.193  26
  -4  -8  -8 634.799 62.3952  10
  -4  -9   8 1093.64 92.6279  22
   4   9  -8 1019.58 90.5262  32
  -4  -9   7 7005.35 310.046  22
   4   9  -7 6826.81 297.538  32
   4   9  -6 401.290 73.2164  44
  -4  -9   6 460.700 85.3840  22
  -4  -9   6 488.390 76.3735  12
   4   9  -6 584.073 82.0505  32
   4   9  -5 766.963 99.3364  44
   4   9  -5 725.932 90.6030  32
  -4  -9   5 600.427 98.3364  22
  -4  -9   5 702.899 98.1719  12
   4   9  -4 1419.39 123.230  32
  -4  -9   4 1322.75 146.095   6
  -4  -9   4 1360.66 142.837  12
   4   9  -4 1391.56 135.772  44
   4   9  -4 1391.62 131.007  47
   4   9  -3 4617.77 267.008  44
   4   9  -3 4484.01 254.472  47
  -4  -9   3 5099.94 297.259   6
   4   9  -2 1059.96 113.090  47
  -4  -9   2 1537.24 157.921   6
  -4  -9   1 18060.1 705.099   6
  -4  -9   0 637.627 102.792   6
  -4  -9  -1 109.280 52.6813   6
  -4  -9  -2 4535.67 249.999   6
  -4  -9  -3 298.067 59.7372   6
  -4  -9  -4 1878.24 116.443   6
   5   0 -18 10.3787 37.9927  14
   5   0 -18-9.67413 35.4136  16
   5   0 -18 10.5220 35.8578  15
   5   0 -17 149.567 70.5247  14
   5   0 -17 286.175 82.9127  15
   5   0 -17 228.349 80.3509  16
   5   0 -17 249.148 71.4740  51
   5   0 -16 21.9140 62.1377  14
   5   0 -16-19.2487 51.4588  51
   5   0 -15 2568.39 247.161  27
   5   0 -15 2563.67 267.995  14
   5   0 -15 2683.02 266.357  51
   5   0 -14-24.3461 65.0859  27
   5   0 -14 80.3375 80.0405  51
   5   0 -14-28.0206 74.9093  14
   5   0 -13 35276.0 1353.82  14
   5   0 -13 34126.2 1304.70  27
   5   0 -13 34793.4 1345.80  51
   5   0 -13 32052.6 1203.55  50
   5   0 -13 33591.1 1240.25  19
  -5   0  13 34621.2 1646.57  38
   5   0 -12 49.0162 61.2881  27
   5   0 -12-21.3780 45.1830  19
   5   0 -12-19.4594 61.0018  50
   5   0 -11 2334.71 241.193  27
   5   0 -11 2133.15 216.994  50
   5   0 -11 1860.25 207.899  19
   5   0 -10-40.0022 75.6264   1
   5   0  -9 56640.7 1868.03   2
   5   0  -9 58194.7 2127.39   1
  -5   0   8 18.1856 38.4378   5
   5   0  -8 15.4255 38.5774   2
   5   0  -8 62.6888 78.3842   1
   5   0  -8 14.8359 28.0492  18
   5   0  -7 106999. 3296.19  18
   5   0  -7 113440. 3272.42  40
   5   0  -7 109646. 3503.08   1
   5   0  -7 107058. 3285.26   2
   5   0  -6 37.0494 43.6865   2
   5   0  -6-25.1787 53.2236   1
   5   0  -6 69.1019 41.3196  49
   5   0  -5 135076. 4092.16   1
   5   0  -5 131358. 3929.92  49
   5   0  -4 713.878 130.925   1
   5   0  -4-13.1590 32.9169  49
   5   0  -3 23025.0 938.959   1
   5   0  -2 21.4771 53.7109   1
   5   0  -1 11405.5 585.050   1
   5   0   0-25.5412 68.2845  38
   5   0   1 18060.2 861.185  38
   5   0   2 31.6265 84.5498  38
  -5   0  -2-26.7544 66.9057  29
   5   0   3 58617.0 2135.46  38
  -5   0  -3 56523.5 2048.98  29
   5   0   4 39.8787 84.2883  38
  -5   0  -4 33.5476 83.8982  29
   5   0   5 97277.9 3405.78  38
   5   0   6-20.8203 62.2308  33
   5   0   6-50.2781 82.3104  38
   5   0   6-19.7285 49.3362  24
  -5   0  -6 62.1926 58.7839  28
   5   0   7 9539.91 512.842  33
   5   0   7 7695.88 687.961  38
  -5   0  -7 8948.55 502.955  28
  -5   0  -7 7787.50 449.671  23
  -5   0  -8 20.2975 54.2677  23
   5   0   8 95.3803 74.7531  33
   5   0   8-59.4639 97.3506  38
  -5   0  -8 24.4661 69.3785  28
   5   0   9 38.9484 55.2222  20
  -5   0  -9-25.1043 94.9133  28
   5   0   9 61.1811 129.306  38
   5   0   9 23.8243 67.5564  33
  -5   0 -10-48.5827 68.8921  28
  -5   0 -11 6102.42 401.692  28
  -5   0 -11 6427.00 359.406  27
  -5   0 -12 53.4340 65.2095  28
   5   0  12 29.1662 49.7088  34
  -5   0 -13 63.6957 56.5041  28
  -5   0 -14 13.2386 20.7504  28
   5   0  14-7.02167 28.9289  36
   5   1 -18-8.51037 35.9736  14
   5   1 -18 18.8259 32.0789  16
   5  -1 -18 34.0766 36.0108  16
   5   1 -18 27.6029 36.8969  15
   5   1 -17 404.794 92.6079  15
   5   1 -17 314.887 82.2158  14
   5  -1 -17 446.330 92.7120  16
   5   1 -17 483.090 87.1399  51
   5   1 -16 283.257 86.2672  27
   5   1 -16 611.095 122.238  14
   5  -1 -16 424.241 112.142  16
   5  -1 -16 458.213 104.493  51
   5   1 -16 287.022 89.2482  51
   5   1 -15-46.6469 66.1344  27
   5   1 -15 24.4752 61.2052  14
   5   1 -15 23.8469 67.6187  51
   5  -1 -15 46.4508 58.0798  51
   5  -1 -14 1605.34 215.581  51
   5   1 -14 1259.61 173.349  19
   5   1 -14 1342.72 199.908  14
   5   1 -14 1066.86 179.323  27
   5   1 -13 56160.9 1968.81  27
   5  -1 -13 54902.6 1902.06  27
  -5  -1  13 58536.1 2327.34  38
  -5   1  13 60672.9 2358.01  38
   5  -1 -13 55897.0 1975.51  51
   5   1 -13 55199.1 1832.34  50
   5   1 -13 55672.4 1915.19  19
   5  -1 -13 50972.6 1958.80  16
   5   1 -13 59986.5 1998.62  14
   5   1 -12 10975.5 611.388  14
   5   1 -12 11216.9 612.188  27
   5  -1 -12 11235.4 580.656  27
   5   1 -12 10170.6 563.772  30
   5  -1 -12 11090.2 617.415  51
   5  -1 -12 11456.0 562.189  50
   5   1 -12 10655.4 538.157  50
   5   1 -12 11513.0 594.196  19
  -5  -1  12 11841.0 819.716  38
  -5   1  12 10803.4 806.770  38
   5  -1 -11 23464.7 959.033  27
   5   1 -11 23743.9 997.140  27
   5  -1 -11 23452.6 949.642  50
   5   1 -11 23781.6 999.232  14
   5   1 -11 25046.9 978.558  30
   5   1 -10 12411.3 618.258  27
   5   1 -10 12871.4 626.927  14
  -5  -1  10 11276.4 649.939   5
   5  -1 -10 13106.0 783.752   1
   5   1 -10 11796.5 630.903  18
   5   1  -9 12.6302 29.2414  47
   5   1  -9-23.9975 32.0770  18
  -5  -1   9 52.7261 55.7176   5
   5   1  -9 17.5551 43.9000   2
   5  -1  -9 17.3744 43.4481   2
   5   1  -9-35.8611 83.0253   1
   5  -1  -9-35.5786 82.3713   1
   5   1  -8 15951.2 758.228  18
   5   1  -8 16653.6 687.608  40
   5   1  -8 17034.1 664.812  41
   5   1  -8 16913.7 691.851   2
   5  -1  -8 17611.3 694.466   2
   5   1  -8 16643.9 855.706   1
   5  -1  -8 17640.7 868.899   1
  -5  -1   8 17896.9 794.634   5
   5   1  -8 16869.8 637.923  47
   5   1  -7 22802.3 946.859  49
   5   1  -7 23662.8 838.387  48
   5   1  -7 23341.1 952.506  18
   5   1  -7 23080.8 830.029  41
   5   1  -7 22555.5 856.537  40
   5  -1  -7 23989.9 864.925   2
   5  -1  -7 25253.5 1049.01   1
   5   1  -7 23932.0 866.530   2
   5   1  -7 24778.9 1042.23   1
   5   1  -6 37189.7 1359.48  49
   5   1  -6 40131.9 1385.62  18
   5   1  -6 37207.1 1259.65  40
   5  -1  -6 40323.5 1444.78   1
   5   1  -6 38203.0 1263.00   2
   5  -1  -6 37611.6 1259.14   2
   5   1  -6 38741.1 1438.43   1
   5   1  -5 11493.1 569.336  49
   5  -1  -5 11731.0 604.535   1
   5   1  -5 12941.2 631.605   1
   5   1  -5 12300.1 587.883  18
   5  -1  -4 243.676 43.8513  49
   5   1  -4 260.651 77.1142  49
   5   1  -4 137.762 59.3559  18
   5   1  -4 1154.62 162.326   1
   5  -1  -4 1258.96 166.863   1
   5  -1  -3 17952.5 784.503   1
   5   1  -3 18295.6 788.168   1
   5  -1  -2 33155.1 1223.23   1
   5   1  -2 31974.4 1213.01   1
   5  -1  -1 58822.0 1999.05   1
   5   1  -1 59801.8 2007.14   1
   5  -1   0 18264.2 829.637  38
   5   1   0 17477.1 822.530  38
   5  -1   1 17412.7 837.366  38
   5   1   1 16529.3 815.235  38
   5  -1   2 702.625 163.563  38
   5   1   2 540.665 157.242  38
  -5   1  -2 886.354 163.558  29
  -5  -1  -2 594.877 138.815  29
  -5   1  -2 659.479 99.8152  43
  -5   1  -2 597.619 94.4576  45
   5  -1   3 34927.3 1481.69  38
   5   1   3 37421.5 1504.79  38
  -5   1  -3 36224.8 1430.59  29
  -5  -1  -3 38084.6 1441.83  29
  -5   1  -3 35232.1 1233.94  45
  -5   1  -3 35801.9 1235.76  43
   5  -1   4 10452.1 721.736  38
   5   1   4 11315.3 744.395  38
  -5  -1  -4 12784.9 726.163  29
  -5   1  -4 12511.1 717.315  29
  -5   1  -4 13136.5 576.870  45
  -5   1  -4 12678.3 571.735  43
   5   1   5 226.213 113.226  38
   5  -1   5 405.524 153.618  38
  -5   1  -5 156.032 69.1210  43
  -5   1  -5 98.2473 64.4911  45
   5  -1   6 855.094 219.639  38
   5   1   6 872.268 146.915  33
   5   1   6 758.991 220.927  38
   5  -1   6 1180.13 173.144  33
  -5   1  -6 1095.31 162.296  28
  -5  -1  -6 1124.29 162.281  28
   5   1   6 963.002 142.578  24
  -5  -1  -6 988.480 149.084  23
   5   1   7 43795.8 1563.79  33
   5  -1   7 43277.2 1569.94  33
   5  -1   7 42731.4 1539.61  20
  -5  -1  -7 44997.4 1562.00  23
   5   1   7 45549.6 1545.53  24
  -5   1  -7 44504.3 1569.88  28
  -5  -1  -7 45345.5 1580.05  28
   5  -1   7 41180.0 1921.82  38
   5   1   7 41759.2 1930.11  38
   5   1   8 21459.9 891.841  33
   5  -1   8 19904.9 847.802  20
  -5  -1  -8 19936.7 868.232  23
  -5   1  -8 20308.0 888.920  28
  -5  -1  -8 20735.0 895.968  28
   5  -1   8 19983.0 1204.94  38
   5   1   8 18611.9 1176.14  38
   5  -1   9 33584.9 1702.63  38
   5   1   9 33521.6 1703.20  38
   5   1   9 34661.9 1309.42  33
  -5   1  -9 36085.8 1341.12  28
  -5  -1  -9 35090.4 1339.98  28
   5  -1   9 34690.0 1266.43  20
  -5  -1  -9 34483.1 1304.82  23
  -5  -1  -9 36989.4 1306.14  13
  -5  -1 -10 78.6708 61.7534  13
  -5   1 -10 141.774 86.5681  28
  -5  -1 -10 237.519 105.357  28
  -5  -1 -11 6863.75 379.736  13
  -5   1 -11 7370.20 435.340  28
  -5  -1 -11 7738.25 443.531  28
  -5   1 -11 6862.81 401.805  27
   5  -1  12 290.172 75.4074  34
  -5   1 -12 338.826 92.3123  28
  -5  -1 -12 220.770 82.2136  28
  -5   1 -12 271.475 71.8534  27
  -5   1 -13 7712.35 357.514  28
  -5  -1 -13 7783.98 361.524  28
   5  -1  13 6827.80 309.306  34
  -5   1 -14 1850.47 111.540  28
  -5  -1 -14 1716.13 108.118  28
   5  -2 -18 127.446 36.2732  15
   5  -2 -18 99.7732 32.0217  16
   5   2 -17 283.692 67.3306  51
   5   2 -17 175.315 57.0743  14
   5  -2 -17 190.749 67.2125  14
   5  -2 -17 189.006 66.6035  15
   5   2 -17 281.045 67.6388  15
   5  -2 -17 223.961 65.0086  16
   5   2 -17 258.450 73.3544  16
   5  -2 -16 6320.40 385.922  15
   5  -2 -16 5965.15 376.241  14
   5  -2 -16 7149.16 405.088  16
   5   2 -16 6244.08 362.367  14
   5   2 -16 5903.26 374.604  27
   5   2 -16 6537.28 378.443  51
   5   2 -15 10589.7 520.816  19
   5  -2 -15 10819.4 581.326  15
   5  -2 -15 10396.8 573.387  16
   5   2 -15 10322.5 542.202  14
   5  -2 -15 10487.5 568.954  14
   5   2 -15 10258.9 562.786  27
   5  -2 -15 10593.0 551.031  51
   5   2 -14 136.603 83.7166  19
   5   2 -14 216.867 91.4433  14
   5  -2 -14 474.673 129.755  14
   5  -2 -14 411.125 124.490  16
   5  -2 -14 405.574 130.549  15
   5  -2 -14 303.329 104.441  51
   5   2 -13 9379.95 547.808  30
   5   2 -13 9986.39 510.844  26
   5  -2 -13 9384.06 578.131  15
   5   2 -13 10681.3 580.190  14
   5  -2 -13 9863.11 580.966  14
   5   2 -13 10497.9 572.942  19
  -5  -2  13 9175.03 735.111  38
  -5   2  13 10125.4 777.645  38
   5  -2 -13 10418.9 592.310  51
   5  -2 -12 886.979 168.047  14
   5   2 -12 747.546 144.954  14
   5   2 -12 651.589 141.865  30
   5   2 -12 894.886 169.519  27
   5   2 -12 638.103 123.491  26
   5   2 -12 834.280 123.308  44
   5  -2 -12 1003.57 175.273  51
  -5  -2  12 684.684 207.900  38
  -5   2  12 1055.01 256.662  38
   5   2 -11 12132.9 538.996  44
   5  -2 -11 13067.1 667.385  16
   5  -2 -11 11738.7 626.909  14
   5   2 -11 12133.4 617.734  14
   5   2 -11 11684.6 614.148  30
   5   2 -11 12218.5 640.395  27
   5   2 -11 11627.7 583.877  26
   5   2 -11 10100.4 665.220  18
   5  -2 -11 11968.0 623.182  10
   5  -2 -11 11923.8 639.074  51
  -5  -2  11 10862.2 703.694   5
   5   2 -10 3770.47 262.008  44
   5   2 -10 3636.67 267.796  47
   5  -2 -10 3709.25 296.927  50
   5  -2 -10 3605.35 298.922  10
   5   2 -10 3997.91 308.845  14
   5  -2 -10 4007.14 330.398  16
   5  -2 -10 3513.53 302.401  14
   5   2 -10 3397.22 300.364  27
   5   2 -10 3417.07 280.912  26
   5   2 -10 3633.50 357.872  18
  -5  -2  10 4371.92 402.511   5
   5   2 -10 3801.29 308.111  30
   5   2  -9 7794.88 533.216  18
   5   2  -9 7720.34 421.166  41
   5   2  -9 7169.95 394.791  47
   5  -2  -9 7535.12 416.180   2
   5   2  -9 8026.01 428.540   2
   5  -2  -9 7817.69 563.181   1
   5   2  -9 8644.13 584.717   1
  -5  -2   9 7290.64 533.517   5
   5   2  -8 17143.4 848.323  18
   5   2  -8 16558.6 708.279  40
   5   2  -8 16873.3 696.129  41
   5   2  -8 16846.4 676.856  47
   5   2  -8 16948.4 847.924  49
   5   2  -8 17499.9 702.460   2
   5  -2  -8 17370.8 697.195   2
   5   2  -8 17916.0 874.641   1
   5  -2  -8 17484.5 870.036   1
  -5  -2   8 16394.5 830.263   5
   5   2  -7 85.0265 65.6274  18
   5   2  -7 28.6447 54.1603   1
   5   2  -7 42.4424 48.2261   2
   5  -2  -7 13.9520 47.5601   2
   5  -2  -7 56.5005 80.1122   1
   5   2  -7 63.4489 56.1085  40
   5   2  -7 43.2227 38.5332  41
   5   2  -7 14.8987 37.2744  42
   5   2  -7 74.5489 46.7527  48
   5   2  -7 28.2678 53.4480  49
   5   2  -6 30224.6 1063.11  41
   5   2  -6 30132.9 1079.41  40
   5   2  -6 32083.9 1078.81  42
   5  -2  -6 31372.4 1224.15   1
   5   2  -6 32709.7 1241.50   1
   5   2  -6 31459.0 1063.04   2
   5  -2  -6 30545.2 1056.56   2
   5   2  -6 29662.2 1231.15  18
   5   2  -6 30321.9 1069.96  48
   5   2  -6 32614.7 1260.01  49
   5   2  -5 12.7046 37.9729  42
   5  -2  -5-11.5178 43.5451   2
   5   2  -5 11.6555 39.7205   2
   5   2  -5 23.6972 59.2594   1
   5  -2  -5-23.4115 62.5872   1
   5   2  -5 38.5985 38.4557  48
   5   2  -5-25.3329 53.5404  49
   5   2  -5 204.797 83.8176  18
   5  -2  -4 10780.1 557.306   1
   5   2  -4 10608.5 556.860   1
   5   2  -4 10637.8 585.051  49
   5   2  -4 10492.9 584.490  18
   5   2  -3 14353.1 669.374   1
   5  -2  -3 14054.6 664.435   1
   5  -2  -2 22358.4 904.658   1
   5   2  -2 20607.0 883.745   1
   5  -2  -1 34959.6 1282.18   1
   5   2  -1 32616.4 1261.72   1
   5  -2   0 10522.2 569.111   1
   5   2   0 9585.73 548.408   1
  -5   2  -1 67367.9 2238.72  29
   5  -2   1 68906.2 2306.20  38
   5   2   1 64323.2 2280.71  38
  -5   2  -1 67017.0 2050.15  45
  -5   2  -1 65312.6 2053.42  43
  -5   2  -2 5703.26 416.725  29
   5  -2   2 4945.94 421.541  38
   5   2   2 5083.62 430.466  38
  -5   2  -2 5232.32 306.557  43
  -5   2  -2 5458.12 308.874  45
  -5   2  -3 1800.64 243.542  29
  -5  -2  -3 1953.10 245.815  29
   5  -2   3 1380.31 232.487  38
   5   2   3 1913.54 270.596  38
  -5   2  -3 1726.41 172.488  45
  -5   2  -3 1492.01 163.676  43
  -5   2  -4 3060.90 249.221  45
  -5   2  -4 2951.79 248.153  43
   5  -2   4 3342.03 383.909  38
   5   2   4 3501.69 387.402  38
  -5  -2  -4 3414.00 358.719  29
  -5   2  -4 3226.90 341.918  29
  -5   2  -5 14320.9 663.593  45
  -5   2  -5 14396.3 660.284  43
   5  -2   5 14256.0 655.078  20
   5  -2   5 13938.8 868.916  38
   5   2   5 12621.7 849.829  38
  -5  -2  -5 14488.4 644.406  28
  -5   2  -5 13907.3 634.462  28
   5   2   6 19.1776 44.4018  24
  -5   2  -6 45.2849 70.9804  43
  -5   2  -6 22.7920 64.6286  45
  -5   2  -6-20.4496 64.1063  28
  -5  -2  -6 62.1681 64.9626  28
   5   2   6-50.3098 95.1039  38
   5   2   6 21.1914 56.6537  33
   5  -2   6-49.9467 94.4174  38
   5  -2   6 107.554 73.3075  20
   5   2   7-19.5393 61.2541  24
  -5  -2  -7-23.8742 67.6981  23
  -5  -2  -7-44.9890 95.0847  28
   5  -2   7 54.2528 135.671  38
   5   2   7-22.4138 59.9228  33
  -5   2  -7-24.7075 73.8505  45
   5  -2   7-22.1253 62.7393  20
   5   2   8 9937.70 538.178  33
  -5   2  -8 9484.82 535.066  28
  -5  -2  -8 9990.09 549.081  28
   5  -2   8 8612.08 753.402  38
   5   2   8 9577.03 793.493  38
  -5  -2  -8 9163.10 489.996  10
  -5  -2  -8 10743.3 570.453  23
   5  -2   8 9938.51 530.392  20
   5  -2   9 59.0983 58.9440  20
   5   2   9 87.0234 58.2263  33
  -5  -2  -9 48.1717 72.0428  23
  -5   2  -9 92.8376 85.0059  28
  -5  -2 -10 826.756 142.618  13
  -5   2 -10 477.544 118.983  28
  -5  -2 -10 416.691 120.191  28
   5   2  10 685.611 123.173  33
  -5   2 -11 1824.43 198.346  27
  -5   2 -11 1995.21 201.904  28
  -5  -2 -11 2048.42 207.228  28
  -5  -2 -11 1456.21 172.265  13
   5  -2  11 1857.85 204.390  34
  -5   2 -12 5867.54 333.144  27
  -5  -2 -12 6405.77 346.240  28
  -5   2 -12 6306.87 344.339  28
  -5  -2 -12 6506.77 325.877  13
   5  -2  12 5906.11 338.207  34
   5  -2  12 6437.73 359.310  36
   5  -2  13 3333.87 185.124  34
   5  -2  13 3870.22 218.267  36
  -5   2 -13 3106.17 186.264  27
  -5  -2 -13 3416.56 197.471  28
  -5   2 -13 3463.32 197.252  28
   5   3 -17 5986.42 270.282  51
   5  -3 -17 5925.01 270.473  16
   5   3 -16 1181.87 151.798  27
  -5  -3  16 1401.76 141.345  35
   5  -3 -16 1435.77 159.309  16
   5  -3 -16 1298.93 147.476  15
   5   3 -16 1354.39 135.013  15
   5  -3 -16 1577.58 160.146  14
   5   3 -16 1492.35 161.610  51
   5   3 -15 774.950 114.803  14
   5  -3 -15 541.842 114.472  14
   5  -3 -15 658.388 125.228  15
   5  -3 -15 746.294 138.112  16
   5   3 -15 685.484 129.571  27
   5   3 -15 874.818 134.891  19
   5  -3 -14 18817.1 858.940  15
   5  -3 -14 21221.6 911.087  16
   5   3 -14 19308.6 812.064  14
   5  -3 -14 21195.0 879.422  14
   5   3 -14 20257.5 866.087  19
   5   3 -14 20722.1 899.667  27
   5   3 -14 19694.9 802.711  26
   5   3 -13 34607.9 1326.77  30
   5   3 -13 34031.9 1338.33  27
   5   3 -13 35376.6 1279.32  26
   5   3 -13 35061.6 1202.15  46
   5  -3 -13 33512.2 1330.51  51
   5  -3 -13 34269.0 1334.59  15
   5  -3 -13 35980.0 1366.89  16
   5   3 -13 32205.6 1250.45  14
   5  -3 -13 34798.3 1320.76  14
  -5  -3  12 319.953 137.510  38
  -5   3  12 657.526 188.985  38
   5   3 -12 630.911 126.055  14
   5  -3 -12 657.809 138.261  14
   5  -3 -12 643.166 139.615  15
   5   3 -12 616.322 139.605  30
   5   3 -12 558.189 123.392  26
   5   3 -12 628.156 146.862  27
   5   3 -12 536.061 105.282  46
   5   3 -12 372.858 94.5462  44
   5  -3 -12 640.736 146.187  10
  -5  -3  12 741.939 194.115   5
   5  -3 -12 680.038 163.357  51
   5  -3 -11 204961. 6149.13  51
   5   3 -11 209563. 6061.91  47
   5  -3 -11 212082. 6126.35  10
  -5  -3  11 195340. 6364.85  38
  -5   3  11 208624. 6416.76  38
   5  -3 -11 202728. 6135.28  15
   5  -3 -11 198804. 6104.59  14
   5   3 -11 199212. 6133.60  30
   5   3 -11 201283. 6141.12  27
   5   3 -11 199237. 6087.07  26
   5   3 -11 194900. 6351.85  18
   5   3 -11 208938. 6025.15  44
  -5  -3  11 211644. 6429.10   5
   5  -3 -10 2476.92 258.948  15
   5  -3 -10 3192.26 302.452  16
   5  -3 -10 2823.19 266.624  14
  -5  -3  10 2973.32 364.694   5
   5  -3 -10 2821.23 262.799   6
   5   3 -10 2487.58 262.818  27
   5   3 -10 2955.80 272.521  26
   5   3 -10 2549.83 334.385  18
   5  -3 -10 2553.33 255.147  10
   5   3 -10 2633.88 234.191  44
   5   3 -10 2417.36 238.297  47
   5  -3  -9 6012.27 411.393  15
   5  -3  -9 6853.70 443.220  16
   5  -3  -9 6398.50 403.364  14
   5  -3  -9 7184.74 410.875   6
  -5  -3   9 5175.01 488.753   5
   5   3  -9 6791.74 425.483  27
   5   3  -9 6858.18 422.711  26
   5  -3  -9 6274.75 374.098   7
   5  -3  -9 6932.45 412.479  10
   5   3  -9 6841.26 397.323  47
   5   3  -9 6020.04 389.829  41
   5  -3  -8 8992.01 492.713  16
   5   3  -8 8012.64 461.472  30
   5   3  -8 7392.84 561.329  49
   5   3  -8 7651.45 425.957  47
   5  -3  -8 7727.20 460.394  51
  -5  -3   8 6628.58 539.327   5
   5   3  -8 9122.32 613.051  18
   5   3  -8 8279.77 454.555  40
   5   3  -8 7577.18 434.812  41
   5  -3  -8 8057.67 410.226   2
   5  -3  -8 7135.03 513.582   1
   5   3  -8 8483.11 419.530   2
   5   3  -8 7647.22 527.983   1
   5   3  -7 609.093 159.113  18
   5   3  -7 578.734 115.048  42
   5   3  -7 233.791 76.5873  40
   5   3  -7 456.921 100.098  41
   5   3  -7 472.123 104.814  48
   5   3  -7 320.631 117.017  49
   5   3  -7 228.125 89.8756   1
   5  -3  -7 252.889 92.4720   1
   5   3  -7 266.931 69.6261   2
   5  -3  -7 332.227 73.4426   2
   5   3  -6 13298.9 588.342  48
   5   3  -6 14280.5 766.292  49
   5   3  -6 12267.2 568.735  41
   5   3  -6 13237.8 586.599  40
   5   3  -6 12883.8 582.464  42
   5   3  -6 14087.4 684.413   1
   5  -3  -6 12604.7 657.537   1
   5   3  -6 12583.0 530.688   2
   5  -3  -6 12401.0 528.469   2
   5   3  -6 14123.3 762.775  18
   5   3  -5 3315.78 245.068  48
   5   3  -5 3054.61 325.362  49
  -5  -3   5 3012.63 215.322   4
   5   3  -5 3412.82 247.273  42
   5   3  -5 3254.57 289.436   1
   5  -3  -5 2785.50 267.001   1
   5   3  -5 3160.35 208.493   2
   5  -3  -5 3169.13 207.570   2
   5   3  -5 2995.10 319.782  18
   5   3  -4 508.003 111.278   1
   5  -3  -4 413.824 107.806   1
   5   3  -4 566.295 143.238  49
  -5  -3   4 472.050 82.8785   4
   5   3  -3 18467.5 908.333  18
  -5  -3   3 18936.2 718.060   4
   5  -3  -3 19757.0 821.148   1
   5   3  -3 18788.8 809.689   1
   5   3  -2 2805.57 257.092   1
   5  -3  -2 3146.63 270.175   1
   5   3  -2 2777.34 301.888  18
   5  -3  -1 4201.08 326.306   1
   5   3  -1 4228.79 323.648   1
  -5   3   0 3440.81 221.843  43
   5   3   0 3414.34 227.565  39
   5  -3   0 3452.23 229.150  39
   5  -3   0 3841.59 316.991   1
   5   3   0 2709.59 274.468   1
   5  -3   1 19268.3 761.867  39
   5   3   1 19833.4 761.897  39
  -5   3  -1 21875.8 901.757  29
  -5  -3  -1 21257.9 903.827  29
  -5   3  -1 19584.4 758.479  43
  -5   3  -1 20058.0 755.108  45
   5  -3   1 21147.9 927.765   1
   5   3   1 21096.2 922.379   1
  -5   3  -2 11038.3 610.522  29
  -5  -3  -2 11810.5 635.980  29
   5  -3   2 11441.0 665.950  38
   5   3   2 10152.4 628.486  38
  -5   3  -2 11241.7 511.639  43
  -5   3  -2 10799.8 499.685  45
  -5   3  -3 47946.4 1834.26  29
  -5  -3  -3 51285.3 1854.73  29
  -5   3  -3 51090.3 1682.80  43
  -5   3  -3 51099.4 1679.78  45
   5  -3   3 48373.1 1896.85  38
   5   3   3 50692.1 1908.65  38
   5   3   4 1825.12 275.334  38
  -5   3  -4 2640.53 235.426  43
  -5   3  -4 2306.78 223.235  45
  -5  -3  -4 2148.83 214.437  11
   5  -3   4 2364.44 318.823  38
   5  -3   4 2339.18 234.239  20
  -5   3  -5 1042.02 144.316  28
  -5  -3  -5 1213.70 155.497  28
  -5   3  -5 1508.29 188.066  43
  -5   3  -5 1673.05 197.932  45
   5  -3   5 1290.56 178.152  20
   5  -3   5 975.479 216.529  38
   5   3   5 1501.06 266.212  38
   5   3   5 1115.65 156.644  24
  -5  -3  -6 39713.9 1417.09  23
   5   3   6 37683.5 1329.22  24
  -5  -3  -6 36621.9 1335.90  28
  -5   3  -6 35931.7 1324.78  28
  -5   3  -6 38729.6 1396.85  45
  -5   3  -6 37170.8 1385.41  43
   5  -3   6 36517.9 1372.22  20
   5  -3   6 38035.6 1676.35  38
   5   3   6 35702.0 1649.03  38
   5   3   7 103467. 3200.62  33
  -5   3  -7 100994. 3166.28  28
  -5  -3  -7 101044. 3171.61  28
  -5  -3  -7 104239. 3248.18  23
  -5   3  -7 101897. 3243.25  45
  -5   3  -7 104201. 3244.94  43
   5  -3   7 99014.9 3193.17  20
   5  -3   7 100128. 3581.16  38
   5   3   7 93526.2 3540.36  38
  -5   3  -8 2310.42 231.335  28
  -5  -3  -8 2079.96 226.987  28
  -5  -3  -8 2182.82 348.858   3
  -5  -3  -8 1963.32 217.723  10
  -5  -3  -8 2239.85 249.994  23
  -5   3  -8 2170.51 244.884  45
  -5   3  -8 2022.61 236.642  43
   5   3   8 1951.67 219.076  33
   5  -3   8 2156.78 341.383  38
   5   3   8 2019.29 337.090  38
  -5  -3  -9 18234.1 764.851  10
  -5   3  -9 17208.3 761.278  28
  -5  -3  -9 18533.4 782.044  28
  -5  -3  -9 18003.8 817.645  23
   5  -3   9 17860.6 830.418  34
   5   3   9 18535.4 770.191  33
   5  -3  10 3509.96 293.869  34
   5   3  10 2715.32 224.997  33
   5  -3  10 2965.56 262.490  36
  -5   3 -10 2813.63 242.673  28
  -5  -3 -10 2785.10 241.828  28
  -5  -3 -10 3274.44 239.714  10
  -5  -3 -10 2686.66 254.975  13
   5  -3  11 337.011 88.8956  36
   5  -3  11 217.847 82.5263  34
  -5  -3 -11 201.003 74.5201  13
  -5   3 -11 154.736 73.0904  28
  -5  -3 -11 241.857 79.7972  28
  -5   3 -12 2745.80 178.617  28
  -5  -3 -12 3307.69 212.040  13
  -5   3 -12 3198.48 220.645  27
   5  -3  12 3230.60 214.548  36
   5  -3  12 3315.44 222.609  34
   5  -3  13 1193.25 91.9731  21
   5  -3  13 943.795 81.6337  36
  -5   3 -13 957.762 88.4340  27
   5   4 -17 41.3412 26.8765  16
   5   4 -16 47.8553 40.8259  51
   5   4 -16 59.0083 39.4941  19
  -5  -4  16 143.187 50.2750  35
   5  -4 -15 668.296 117.082  16
   5   4 -15 581.972 107.407  19
  -5  -4  15 645.050 112.441  35
   5   4 -15 718.191 124.123  27
   5  -4 -14 6471.97 386.267  15
   5   4 -14 6510.65 414.130  19
   5  -4 -14 6487.67 418.475  16
  -5  -4  14 7120.59 422.644  35
   5   4 -14 7297.07 430.716  27
   5   4 -14 7088.43 392.264  26
   5  -4 -13 10996.8 615.317  16
   5   4 -13 12362.0 633.110  27
   5   4 -13 12219.6 597.806  26
   5   4 -13 12294.5 558.837  44
   5   4 -13 11026.2 531.199  46
   5  -4 -13 12176.4 596.258  15
   5  -4 -13 11391.7 564.291  14
   5  -4 -12 38983.0 1512.38  16
   5   4 -12 40608.7 1499.53  27
   5   4 -12 40595.8 1482.77  26
   5  -4 -12 38897.5 1468.49  10
   5   4 -12 42277.2 1424.89  46
   5   4 -12 39121.8 1414.19  44
   5   4 -12 41519.8 1403.54  45
   5  -4 -12 39682.0 1466.16  15
   5  -4 -12 40073.3 1436.27  14
   5   4 -11 5050.65 506.593  18
   5  -4 -11 4412.59 321.107  17
   5  -4 -11 5054.19 373.796  15
   5  -4 -11 5440.47 366.541  14
   5   4 -11 4570.02 384.160  30
   5   4 -11 5220.20 389.843  27
   5   4 -11 5019.96 379.921  26
   5   4 -11 4757.55 356.569  47
   5  -4 -11 4865.24 367.447  10
   5  -4 -11 4511.35 352.118   6
  -5  -4  11 4815.45 501.429   5
   5   4 -11 5445.79 359.422  44
   5  -4 -10 11141.7 563.975  17
   5   4 -10 11416.6 799.992  18
   5  -4 -10 11816.7 611.670  15
   5  -4 -10 11528.1 579.559  14
   5   4 -10 12252.0 648.311  30
   5   4 -10 11468.0 617.315  27
   5   4 -10 11448.1 623.220  26
   5   4 -10 11562.6 596.166  47
   5  -4 -10 10993.7 538.637   7
   5  -4 -10 11369.1 593.687  10
  -5  -4  10 11396.7 799.930   5
   5  -4 -10 11352.7 594.362   6
   5   4 -10 12217.8 591.200  44
   5   4  -9 69.8559 72.9946  41
   5  -4  -9 19.9522 49.8946  14
   5  -4  -9-46.0959 48.7115  15
   5   4  -9 51.4306 64.3063  30
   5   4  -9-49.8106 66.5809  26
   5   4  -9-23.2308 58.0933  27
   5   4  -9-47.9179 110.939  18
   5  -4  -9 81.1642 66.4367  17
   5  -4  -9-21.1639 52.9246  10
   5   4  -9-22.2367 59.4467  47
  -5  -4   9 46.8245 88.5146   5
   5  -4  -9 85.1020 60.3273   6
   5  -4  -9 38.3729 57.3467   7
   5   4  -8 213.652 83.4206  47
   5   4  -8 272.498 135.843  49
   5  -4  -8 189.962 72.0036  10
   5   4  -8 256.691 88.2796  40
  -5  -4   8 249.215 91.3742  35
   5   4  -8 192.467 85.2389  30
   5   4  -8 106.234 63.7135  27
   5  -4  -8 119.849 65.6039  17
   5   4  -8 277.038 123.544  18
   5  -4  -8 150.984 82.5527  16
   5  -4  -8 130.786 79.9600  15
  -5  -4   8 177.971 119.057   5
   5  -4  -8 195.354 76.3046   6
   5  -4  -8 275.376 87.3530   7
   5   4  -7 4482.35 449.289  49
   5  -4  -7 3862.03 296.494   7
   5  -4  -7 3653.99 286.761  17
   5   4  -7 4673.17 460.492  18
   5  -4  -7 3586.94 313.751  16
   5   4  -7 4073.51 303.698  40
  -5  -4   7 3519.50 310.822  35
   5   4  -7 4614.28 335.703  30
   5   4  -7 3722.42 288.821  27
   5   4  -7 4038.78 316.228  26
   5  -4  -7 3774.88 299.719  15
  -5  -4   7 4514.90 446.905   5
   5  -4  -7 4289.63 295.023   6
   5  -4  -6 1858.52 213.325   1
   5   4  -6 1526.70 189.847  26
   5   4  -6 1858.49 206.026  48
   5   4  -6 2093.92 210.390  40
  -5  -4   6 2309.36 237.214  35
   5  -4  -6 1926.94 214.978  16
   5   4  -5 540.837 107.906  40
  -5  -4   5 694.862 115.788   4
   5   4  -5 593.437 115.127  48
   5  -4  -5 756.656 126.538   1
   5  -4  -4 4944.77 337.550   1
   5   4  -4 5101.16 468.374  18
  -5  -4   4 5678.24 339.152   4
   5   4  -4 5736.16 488.419  49
   5   4  -4 5446.29 354.527  48
   5   4  -4 5797.59 363.898  42
   5   4  -3 7372.24 552.681  18
  -5  -4   3 7442.04 398.470   4
   5   4  -3 8015.13 588.107  49
   5  -4  -3 6481.96 393.874   1
   5   4  -2 4542.20 414.057  18
  -5  -4   2 4479.99 299.777   4
   5   4  -2 4083.38 417.125  49
   5  -4  -2 3614.21 281.063   1
   5   4  -1 2206.64 308.413  49
   5  -4  -1 2311.23 220.544   1
  -5  -4   1 1948.08 204.645  29
  -5   4   0 296.063 71.1570  43
   5  -4   0 213.513 75.8258   1
  -5  -4   0 224.786 75.1252  29
  -5   4  -1 415.462 88.3540  45
  -5   4  -1 415.106 85.5290  43
  -5  -4  -1 423.786 103.934  29
   5  -4   1 408.481 104.725   1
  -5  -4  -2 21055.4 898.948  25
   5  -4   2 20676.1 948.938   1
  -5  -4  -2 22454.4 878.773  11
   5  -4   2 21166.3 859.334   8
  -5   4  -2 21909.5 855.316  43
  -5   4  -2 22220.1 833.445  46
  -5   4  -2 22143.1 852.184  45
  -5   4  -3 1064.68 150.149  45
  -5   4  -3 1181.24 153.882  46
  -5   4  -3 1064.84 157.113  43
  -5  -4  -3 1380.36 173.179  11
   5  -4   3 1154.30 154.925   8
   5  -4   3 702.996 168.674   1
  -5  -4  -3 1060.60 164.406  25
   5   4   3 1019.58 148.555  24
   5  -4   3 1060.75 160.031  34
  -5  -4  -4 2592.74 249.157  11
   5   4   4 2784.99 246.474  24
   5  -4   4 2786.70 270.111  34
  -5   4  -4 2666.55 251.219  43
  -5   4  -4 3303.32 274.599  45
   5   4   5 1621.91 190.547  24
   5  -4   5 2125.65 245.376  34
  -5   4  -5 2101.97 231.358  43
  -5   4  -5 2196.23 239.247  45
   5  -4   6 2431.87 266.662  34
   5  -4   6 2086.94 217.544  36
  -5   4  -6 2685.40 264.953  45
  -5   4  -6 2464.45 256.939  43
  -5  -4  -6 2088.57 349.534   3
  -5   4  -7 3512.41 309.349  45
  -5   4  -7 3105.90 290.441  43
  -5  -4  -7 3004.84 246.571  28
   5   4   7 3286.96 278.992  33
   5  -4   7 3423.90 286.477  36
  -5  -4  -8 8408.45 452.930  28
  -5  -4  -8 9479.33 545.614  23
  -5  -4  -8 9460.40 519.442  10
   5   4   8 9292.50 493.146  33
   5  -4   8 10432.8 525.654  36
  -5   4  -8 9685.13 541.373  45
  -5   4  -8 10040.5 550.149  43
  -5  -4  -9 5634.59 378.523  23
  -5  -4  -9 5050.84 339.601  10
   5  -4   9 5452.58 380.154  34
   5  -4   9 4826.13 330.770  36
   5   4   9 5022.24 314.130  33
  -5   4  -9 5146.64 361.478  43
   5  -4  10 110.273 63.2856  36
   5  -4  10 98.3457 72.1023  34
  -5  -4 -10 120.498 62.1721  10
  -5   4 -10 190.416 88.2523  27
  -5  -4 -10 208.429 82.1589  13
  -5  -4 -11 402.066 85.3984  13
  -5   4 -11 564.739 104.695  27
   5  -4  11 343.707 86.5471  34
  -5  -4 -11 360.787 69.7540  10
   5  -4  11 293.807 72.1629  21
  -5   4 -12 1761.93 140.237  27
   5  -4  12 1678.73 123.829  21
  -5  -4 -12 1532.18 125.396  13
   5   5 -16 6011.41 250.574  51
  -5  -5  16 5919.64 260.610  25
  -5  -5  15 2372.60 182.829  35
   5   5 -15 2322.73 183.220  19
  -5  -5  14 207.337 78.5860  35
   5   5 -14 238.235 72.0505  26
   5   5 -14 219.074 75.6920  27
   5   5 -14 260.970 84.0977  19
  -5  -5  13 2261.61 235.931  35
   5   5 -13 2189.44 218.405  26
   5   5 -13 2703.72 239.065  27
   5   5 -13 2604.90 211.267  46
   5   5 -13 2450.12 211.759  44
  -5  -5  12 1868.42 192.938  21
   5  -5 -12 2094.26 216.862  10
  -5  -5  12 2160.28 245.874  35
   5   5 -12 2598.80 262.097  30
   5   5 -12 2469.93 249.540  26
   5   5 -12 2138.40 225.164  27
   5  -5 -12 2014.11 195.623  15
   5   5 -12 2392.56 224.559  46
   5   5 -12 2028.59 212.293  44
   5   5 -12 2371.27 217.377  45
   5   5 -11 15174.9 713.383  47
  -5  -5  11 14749.3 676.822  21
   5  -5 -11 15692.6 703.738  10
   5   5 -11 14156.1 683.938  44
   5  -5 -11 15274.1 754.241  16
  -5  -5  11 15783.9 762.019  35
   5   5 -11 14955.3 745.087  30
   5   5 -11 15493.0 746.917  26
   5   5 -11 15493.6 709.973  27
   5  -5 -11 13878.7 659.758  15
   5  -5 -11 16010.3 722.583   6
   5   5 -10 4467.76 348.171  47
  -5  -5  10 4808.72 339.092  21
   5  -5 -10 4217.78 320.147  10
   5   5 -10 4510.69 338.064  44
  -5  -5  10 4370.52 488.776   5
   5  -5 -10 4467.89 336.633   6
  -5  -5  10 4082.32 362.444  35
   5   5 -10 4006.88 349.881  30
   5   5 -10 4622.49 342.451  27
   5  -5 -10 3894.78 306.773  15
   5  -5 -10 4222.82 367.014  16
   5   5 -10 3776.27 464.799  18
   5   5  -9 11760.1 615.392  47
  -5  -5   9 11319.8 588.959  21
   5  -5  -9 11956.0 578.533   7
   5  -5  -9 11875.7 578.595  10
   5  -5  -9 11022.8 549.325  17
   5   5  -9 11044.5 821.884  18
   5   5  -9 10683.2 599.397  41
  -5  -5   9 12154.4 661.778  35
   5   5  -9 11147.7 626.246  30
   5   5  -9 12329.1 602.699  27
   5   5  -9 11443.9 631.073  26
   5  -5  -9 11697.6 581.748  15
  -5  -5   9 13556.8 881.806   5
   5  -5  -9 11566.1 590.311   6
   5   5  -8 44851.8 1606.07  47
   5  -5  -8 42799.5 1522.62  17
   5   5  -8 44396.0 1936.89  18
   5   5  -8 44449.3 1611.58  41
  -5  -5   8 44709.3 1652.65  35
   5   5  -8 45141.6 1623.28  30
   5   5  -8 46327.5 1642.36  26
  -5  -5   8 45148.4 1579.79  21
   5  -5  -8 44477.9 1562.12   7
   5  -5  -8 42252.3 1508.11  10
   5  -5  -8 44452.6 1551.99  15
  -5  -5   8 43921.1 1898.26   5
   5  -5  -8 45435.9 1563.92   6
  -5  -5   7 23461.8 1199.85   5
   5  -5  -7 22271.7 885.817   6
  -5  -5   7 20856.6 899.970  21
   5  -5  -7 20716.0 856.250   8
   5  -5  -7 21988.3 909.622   7
   5  -5  -7 22316.7 858.580   9
   5   5  -7 22395.3 942.076  42
   5   5  -7 21725.2 898.116  40
   5   5  -7 21449.8 925.712  41
  -5  -5   7 22183.6 971.097  35
   5   5  -7 22022.5 931.834  30
   5   5  -7 22456.0 952.904  26
   5  -5  -7 20120.8 872.697  15
   5  -5  -7 21926.8 884.614  17
   5   5  -6 19710.3 865.406  48
   5   5  -6 18874.0 1082.35  49
  -5  -5   6 19030.1 828.802  21
   5  -5  -6 19189.6 809.367   8
   5  -5  -6 20297.7 849.722   7
   5   5  -6 19302.4 857.779  41
   5   5  -6 19615.6 820.523  40
  -5  -5   6 19662.6 885.369  35
   5  -5  -6 18743.7 802.295  15
   5   5  -6 20068.1 864.126  26
   5   5  -6 17942.0 844.832  42
   5  -5  -6 19055.3 790.797   6
   5  -5  -6 20243.6 822.466  17
   5   5  -6 19339.4 1104.72  18
   5   5  -5 824.835 217.415  49
   5   5  -5 959.145 162.555  48
   5  -5  -5 1002.27 154.274   8
   5   5  -5 961.387 158.333  42
   5   5  -5 1189.87 164.316  40
  -5  -5   5 1079.59 179.680  35
   5  -5  -5 1429.62 171.946  15
   5   5  -5 1103.33 166.508  26
   5  -5  -5 1015.93 163.433   7
   5  -5  -5 1362.36 157.595   6
  -5  -5   5 1234.44 237.835   5
  -5  -5   5 1349.96 176.661  21
   5  -5  -5 1107.34 158.945  17
   5   5  -5 1158.97 260.126  18
   5   5  -4 21832.7 905.215  48
   5   5  -4 21892.5 1156.40  49
  -5  -5   4 20351.2 867.786  21
  -5  -5   4 22236.9 924.095  25
   5  -5  -4 20913.1 873.529   8
   5   5  -4 22095.4 909.271  42
   5   5  -4 20366.5 846.293  40
  -5  -5   4 22486.7 938.189  35
  -5  -5   4 21250.7 879.901   4
   5   5  -4 20635.4 875.115  26
   5  -5  -4 20573.1 862.776  17
   5   5  -4 22519.5 1150.81  18
  -5  -5   4 20657.6 845.140  12
   5  -5  -4 19412.8 832.616  15
   5  -5  -3 3429.63 268.962  15
  -5  -5   3 3207.21 265.774  12
  -5  -5   3 3590.11 284.739   4
   5   5  -3 2831.65 252.649  26
   5  -5  -3 3014.52 271.302   8
   5  -5  -3 3067.95 274.115   7
  -5  -5   3 3001.20 279.167  25
  -5  -5   3 3726.29 290.443  21
   5   5  -3 3148.66 392.052  49
   5   5  -3 2592.60 258.085  48
   5  -5  -3 2958.93 262.314  17
   5   5  -3 3382.87 400.465  18
   5  -5  -2 2493.87 245.108  17
   5   5  -2 2763.09 354.727  18
  -5  -5   2 2727.83 242.631  12
   5   5  -2 2769.10 254.201  32
   5   5  -2 2241.03 217.466  26
  -5  -5   2 2859.89 268.224  22
  -5  -5   2 2571.77 259.623  25
   5   5  -2 2799.18 365.883  49
   5  -5  -2 3084.91 267.860   7
  -5  -5   2 2638.09 251.146   4
   5  -5  -1 62.3963 58.9777   7
  -5  -5   1-21.8880 58.5168   4
   5  -5  -1 64.7386 61.1915  17
  -5  -5   1-20.2649 46.9202  12
   5   5  -1 40.9246 54.7055  32
   5  -5  -1 21.4110 49.5733   8
  -5  -5   1-22.8510 71.6350  22
  -5  -5   1 46.2701 61.8505  25
  -5  -5   1 30.8310 58.2837   3
   5   5  -1 46.6431 88.1732  49
   5  -5   0 18584.5 801.696  17
  -5  -5   0 17900.5 777.435  12
   5   5   0 16983.5 752.735  32
  -5  -5   0 17909.5 802.839  25
   5  -5   0 17664.8 770.909   7
   5  -5   0 17487.5 777.743   8
  -5  -5   0 17527.0 794.479  22
   5   5   0 17307.3 1010.32  49
  -5  -5   0 17925.9 916.585   3
  -5  -5   0 18486.0 798.526   4
  -5  -5  -1 22614.4 1094.75   3
  -5  -5  -1 20241.8 891.798   4
   5  -5   1 19796.5 844.899  34
   5   5   1 20543.8 844.422  32
  -5  -5  -1 21585.2 914.157  25
   5  -5   1 21028.5 883.813   8
  -5  -5  -1 21883.7 913.442  22
   5   5   1 20332.7 1122.39  49
  -5   5  -1 20920.8 825.214  43
  -5   5  -1 21639.5 824.392  45
   5  -5   2 17498.2 769.277  34
  -5  -5  -2 17479.4 801.133  25
  -5   5  -2 16397.4 723.607  43
  -5   5  -2 17153.0 703.313  46
  -5   5  -2 18165.9 739.410  45
  -5  -5  -2 16029.2 712.058   6
  -5  -5  -2 17949.8 987.045   3
   5  -5   2 17385.0 768.439   8
  -5  -5  -2 17634.0 776.202  11
   5  -5   3 103921. 3240.22  21
   5   5   3 102318. 3233.00  24
   5  -5   3 103214. 3242.29   8
  -5  -5  -3 102265. 3273.81  11
   5  -5   3 102443. 3277.62  34
  -5  -5  -3 103095. 3615.42   3
  -5   5  -3 103799. 3241.81  43
  -5   5  -3 109862. 3244.94  45
   5   5   4 113166. 3473.56  24
   5  -5   4 112878. 3504.35  21
  -5  -5  -4 111986. 3534.51  11
   5  -5   4 109153. 3465.81   8
   5  -5   4 110574. 3542.05  34
  -5  -5  -4 110861. 3909.09   3
  -5   5  -4 113525. 3512.53  43
  -5   5  -4 117966. 3513.58  45
  -5  -5  -5 1543.69 292.606   3
  -5  -5  -5 2235.40 242.611  11
   5  -5   5 1281.40 193.106  34
  -5  -5  -5 1430.41 203.633  23
   5  -5   5 1770.26 211.848  21
  -5   5  -5 1627.78 203.013  43
  -5   5  -5 1708.70 207.099  45
   5  -5   6 7583.55 485.142  34
  -5  -5  -6 7290.21 471.385  23
   5  -5   6 7607.41 460.329  21
  -5   5  -6 7589.72 461.050  45
  -5   5  -6 7623.91 468.368  43
  -5  -5  -7 309.014 110.498  23
  -5   5  -7 474.291 117.330  45
  -5   5  -7 367.357 106.761  43
   5  -5   7 478.200 116.628  21
   5   5   7 240.731 80.7995  33
   5  -5   7 345.833 107.439  34
  -5   5  -8 1739.18 202.416  45
  -5   5  -8 2057.31 218.916  43
   5  -5   8 1984.86 208.180  21
  -5  -5  -8 2250.29 230.410  23
  -5  -5  -8 2398.91 233.223  10
  -5  -5  -8 2045.08 209.951   4
   5   5   8 2044.73 186.438  33
  -5  -5  -9 7339.58 421.968  13
  -5   5  -9 8001.05 420.789  27
  -5  -5  -9 6873.91 406.285  23
   5  -5   9 7210.47 393.448  21
  -5  -5  -9 7269.56 396.121  10
  -5  -5  -9 6443.88 369.600   4
  -5   5  -9 7115.14 405.856  43
  -5   5 -10 2647.98 203.958  27
   5  -5  10 2183.64 178.214  21
   5  -5  10 2396.67 204.795  34
  -5  -5 -10 1962.03 186.493  13
  -5  -5 -10 2353.97 185.167  10
  -5  -5 -11 235.576 45.6639  10
  -5  -5 -11 295.200 63.5770  13
  -5   5 -11 363.424 67.4047  27
  -5  -6  15 10607.9 369.934  25
   5   6 -15 10038.5 365.633  19
  -5  -6  14 4394.23 253.354  25
  -5  -6  14 4162.30 252.588  35
   5   6 -14 4776.70 248.001  26
   5   6 -13 2217.36 193.517  26
   5   6 -13 1810.57 158.093  46
   5   6 -13 1954.46 163.191  32
  -5  -6  13 2026.77 193.100  35
   5   6 -13 2167.76 196.549  19
   5   6 -12 1586.49 170.115  46
   5   6 -12 1643.77 173.941  44
   5   6 -12 1529.95 160.860  45
  -5  -6  12 1549.22 152.760  21
  -5  -6  12 2073.14 214.508  35
  -5  -6  11 205.461 76.0798  21
   5   6 -11 155.004 71.1136  44
  -5  -6  11 212.326 97.3327  35
   5   6 -11 176.591 83.6136  26
  -5  -6  10 234.372 95.4221  35
   5  -6 -10 202.724 83.6282   6
   5   6 -10 218.474 107.700  26
  -5  -6  10 99.3300 70.3843  21
   5   6 -10 195.896 89.7754  44
   5  -6 -10 98.6994 56.2193  10
   5   6  -9 17247.1 793.579  41
   5  -6  -9 17096.3 752.278   6
   5   6  -9 16818.4 798.059  26
  -5  -6   9 18228.5 843.267  35
   5  -6  -9 15746.9 684.940  10
   5   6  -9 17211.9 782.341  44
  -5  -6   9 17875.0 771.670  21
  -5  -6   8 40831.6 1604.85  35
   5  -6  -8 43487.8 1522.26   6
   5   6  -8 44033.0 1593.47  26
   5  -6  -8 43238.7 1456.56   9
  -5  -6   8 43263.2 1545.61  21
   5   6  -8 44423.0 1588.01  41
   5   6  -7 9181.25 549.233  41
  -5  -6   7 10074.2 591.509  35
  -5  -6   7 8935.52 729.415   5
   5  -6  -7 9697.34 515.043   6
   5   6  -7 10065.6 565.760  26
   5  -6  -7 10514.3 514.509   9
   5  -6  -7 10269.0 511.839   8
  -5  -6   7 9873.63 576.307  25
  -5  -6   7 8665.42 521.384  21
   5   6  -7 8893.26 742.614  18
   5   6  -7 10074.1 569.498  47
   5   6  -7 9783.46 768.930  49
   5   6  -6 377.445 161.347  49
  -5  -6   6 323.325 108.319  25
   5  -6  -6 335.413 99.3680   9
   5  -6  -6 211.433 82.7549   8
  -5  -6   6 404.419 158.658   5
   5  -6  -6 295.672 89.6806   6
   5  -6  -6 481.664 118.529   7
   5   6  -6 348.861 105.610  26
   5   6  -6 129.744 107.184  42
   5   6  -6 153.123 93.7376  41
   5  -6  -6 322.057 86.2174  17
  -5  -6   6 216.885 85.5709  21
   5   6  -6 164.022 126.815  18
   5   6  -5 254.315 99.6373  48
   5   6  -5 374.897 152.207  49
  -5  -6   5 265.548 103.993  25
  -5  -6   5 391.918 105.435  12
   5  -6  -5 404.144 108.694   8
   5  -6  -5 512.087 121.323   9
  -5  -6   5 342.756 160.649   5
   5  -6  -5 559.588 107.730   6
   5  -6  -5 465.097 122.857   7
   5   6  -5 357.675 101.312  26
   5  -6  -5 380.309 98.8392  17
  -5  -6   5 388.153 117.367  21
   5   6  -5 160.691 113.670  18
   5   6  -5 401.603 97.8785  40
   5   6  -5 334.378 100.761  42
   5   6  -5 303.984 107.567  41
   5   6  -4 451.310 100.728  40
   5   6  -4 100.124 75.0650  48
   5   6  -4 52.9805 71.0814  49
  -5  -6   4 235.139 95.8354  25
  -5  -6   4 406.248 120.222  22
  -5  -6   4 288.659 94.0564  12
   5  -6  -4 232.849 98.6138   8
   5  -6  -4 244.130 82.6358   6
  -5  -6   4 140.884 108.896   5
   5   6  -4 315.359 95.4108  26
   5   6  -4 229.517 102.446  42
   5  -6  -4 229.794 79.2164  17
   5   6  -4 156.560 110.464  18
   5   6  -3 5153.31 382.557  48
   5   6  -3 4661.23 512.774  49
  -5  -6   3 4949.91 388.346  22
  -5  -6   3 5353.08 394.771  25
   5  -6  -3 5470.51 386.377   7
   5  -6  -3 4830.60 366.283   8
   5   6  -3 4850.28 372.728  42
   5   6  -3 5526.95 344.499  40
  -5  -6   3 5401.98 407.889  35
  -5  -6   3 4995.12 362.907  12
   5   6  -3 4931.60 347.938  26
  -5  -6   3 4928.83 376.268   4
  -5  -6   3 4949.99 490.964   5
   5  -6  -3 5027.89 358.604  17
   5   6  -3 5065.48 519.808  18
  -5  -6   2 451.455 118.793   4
  -5  -6   2 300.247 134.692   5
   5   6  -2 340.254 112.815  48
   5   6  -2 155.500 98.3033  49
  -5  -6   2 406.642 117.948  25
  -5  -6   2 159.054 100.535  22
   5   6  -2 225.931 89.1318  42
   5   6  -2 274.345 81.4695  40
  -5  -6   2 438.682 121.808  35
   5   6  -2 325.485 96.1111  32
   5  -6  -2 314.158 99.7971  17
  -5  -6   2 207.342 84.7055  12
  -5  -6   1 5884.66 399.232  12
   5   6  -1 5265.06 371.386  32
  -5  -6   1 5595.80 406.228  25
   5  -6  -1 5715.44 399.953   8
  -5  -6   1 5017.24 395.373  22
  -5  -6   1 5524.59 496.846   5
  -5  -6   1 5313.83 394.738   4
   5   6  -1 6136.76 407.362  48
   5   6  -1 5750.84 564.510  49
  -5  -6   0 4216.36 338.862  12
   5   6   0 3962.97 307.136  32
  -5  -6   0 4238.28 348.745  25
  -5  -6   0 4116.29 349.332  22
   5  -6   0 3839.63 328.632   8
  -5  -6   0 4396.60 354.740   4
   5   6   0 3913.59 457.541  49
  -5  -6  -1-21.1101 63.0973   6
  -5  -6  -1-25.7772 64.4622   4
   5  -6   1-23.8249 74.6870   8
  -5  -6  -1 24.3587 69.0707  11
  -5  -6  -1 50.0726 66.9321  25
  -5   6  -1-17.2811 43.2166  43
   5   6   1-50.1413 82.0868  49
   5   6   2 7926.83 642.628  49
   5  -6   2 6614.08 404.415  21
   5  -6   2 6683.92 431.517   8
  -5  -6  -2 6916.44 447.189  11
  -5  -6  -2 5911.22 559.667   3
  -5  -6  -2 7164.57 457.394  25
  -5   6  -2 7143.48 404.306  43
  -5   6  -2 6330.26 380.360  45
  -5  -6  -2 6862.43 413.525   6
  -5  -6  -3 24003.0 1046.58   4
  -5  -6  -3 25562.2 982.713   6
  -5  -6  -3 24078.5 1271.70   3
  -5  -6  -3 25182.7 1040.75  11
   5  -6   3 24834.4 1011.43   8
   5   6   3 24973.2 1281.00  49
  -5   6  -3 25377.9 992.965  43
  -5   6  -3 25856.8 983.329  45
   5  -6   3 25631.1 1028.86  34
   5   6   3 27254.3 1006.19  24
   5  -6   3 25207.2 994.111  21
   5  -6   4 18281.7 776.891  21
  -5  -6  -4 19054.8 812.162  23
  -5  -6  -4 16713.4 793.228  11
   5  -6   4 16901.1 752.702   8
  -5   6  -4 18491.2 781.667  43
  -5   6  -4 17184.1 752.549  45
   5  -6   4 18120.4 802.368  34
  -5  -6  -4 17716.7 816.820   4
  -5  -6  -4 17413.2 732.927   6
   5  -6   5 8333.76 457.964  21
  -5  -6  -5 7488.71 459.047  23
   5  -6   5 8071.59 430.661   9
   5  -6   5 8221.78 484.103  34
  -5  -6  -5 7794.73 413.482   6
  -5  -6  -5 8593.41 495.900   4
  -5   6  -5 7998.02 458.643  43
  -5   6  -5 8359.19 460.694  45
   5  -6   6 2168.22 212.045  21
  -5  -6  -6 1986.50 215.325  23
  -5   6  -6 1793.15 199.481  45
  -5   6  -6 2129.75 219.043  43
  -5  -6  -6 1856.00 209.278   4
   5  -6   6 2116.32 225.604  34
  -5  -6  -7 18.5850 58.2601  23
  -5   6  -7-16.2865 43.5397  27
  -5   6  -7-17.9964 41.6652  45
  -5   6  -7 56.0416 61.1633  43
  -5  -6  -7-18.2027 57.0617   4
   5  -6   7 49.5930 58.4621  21
  -5  -6  -8 165.443 70.0633  10
  -5   6  -8 195.164 64.6914  27
  -5  -6  -8 240.575 76.3016  13
  -5   6  -8 129.809 68.7210  43
  -5   6  -8 125.171 55.4998  45
  -5  -6  -8 126.991 56.7443   4
   5  -6   8 135.037 60.0191  21
  -5  -6  -9 402.441 87.4229  13
  -5   6  -9 257.944 62.4909  27
  -5  -6  -9 400.806 80.8320  10
  -5   6 -10 849.276 80.2689  27
  -5  -6 -10 1012.38 94.1161  10
  -5   6 -10 1172.93 107.966  30
  -5  -7  13 1193.43 112.137  35
   5   7 -13 1314.17 111.936  19
  -5  -7  13 1261.91 100.373  25
  -5  -7  13 1349.51 116.894  22
   5   7 -12 176.863 56.6114  32
   5   7 -12 321.963 69.5263  26
  -5  -7  12 199.389 65.5835  35
   5   7 -12 236.622 61.3160  46
   5   7 -12 197.779 56.2763  44
   5   7 -12 229.991 66.0221  19
  -5  -7  12 236.447 63.2703  25
   5   7 -11 2171.47 200.272  26
   5   7 -11 2300.20 202.227  32
  -5  -7  11 1968.55 200.093  35
   5   7 -11 2495.29 200.827  46
   5   7 -11 2457.87 199.859  44
   5   7 -11 2729.79 206.012  45
  -5  -7  11 2361.35 175.307  21
  -5  -7  11 2188.26 193.083  25
  -5  -7  10 673.748 121.635  25
  -5  -7  10 702.203 110.256  21
   5   7 -10 570.870 114.972  26
  -5  -7  10 422.241 103.273  35
   5  -7 -10 372.695 87.9554   6
   5   7 -10 382.739 94.0423  44
  -5  -7   9 22985.9 864.099  12
   5   7  -9 23705.6 952.906  26
  -5  -7   9 24463.1 954.651  25
  -5  -7   9 23925.3 922.484  21
   5  -7  -9 23815.3 903.915   6
   5   7  -9 25568.2 965.375  47
   5  -7  -8 942.472 140.043   6
   5   7  -8 929.195 151.475  26
  -5  -7   8 898.990 130.112  12
  -5  -7   8 967.205 150.329  21
  -5  -7   8 1313.34 180.304  25
   5   7  -8 1274.13 179.741  47
   5   7  -8 1144.11 169.492  41
   5  -7  -7 445.990 104.666   6
   5   7  -7 530.891 120.733  26
   5  -7  -7 311.016 85.7462   9
  -5  -7   7 619.233 115.597  12
  -5  -7   7 459.748 115.865  21
  -5  -7   7 429.178 119.940  22
  -5  -7   7 554.744 124.196  25
   5   7  -7 279.159 96.6279  47
   5   7  -7 524.070 122.447  41
  -5  -7   6 268.407 113.636  35
   5  -7  -6 337.139 90.5447   6
   5   7  -6 285.631 95.3832  26
   5  -7  -6 96.5420 75.5199   8
  -5  -7   6 305.386 96.4286  12
   5  -7  -6 218.980 82.2678   9
  -5  -7   6 334.078 108.358  25
  -5  -7   6 235.580 99.1704  22
   5   7  -6 144.658 94.1764  47
   5   7  -6 188.411 83.5376  41
   5   7  -5 1800.62 218.368  41
  -5  -7   5 1879.59 243.075  35
  -5  -7   5 2112.09 227.014  12
   5   7  -5 2206.12 228.127  26
   5  -7  -5 2028.01 221.035   9
   5  -7  -5 2094.88 222.553   8
  -5  -7   5 2004.22 241.382  22
  -5  -7   5 2349.41 247.083  25
   5  -7  -5 2034.49 196.102   6
   5   7  -5 2429.89 257.620  47
   5  -7  -4 130.935 67.4864   6
   5   7  -4 146.203 86.2187  42
   5   7  -4 96.6700 82.4059  41
  -5  -7   4 54.7236 73.1998  35
   5   7  -4 24.0704 60.2559  32
   5   7  -4 59.8009 59.6434  26
   5  -7  -4 113.924 74.6526   8
   5  -7  -4 184.354 87.1668   9
  -5  -7   4 53.9279 84.5712  22
  -5  -7   4 242.941 97.4592  25
   5   7  -4 117.544 77.0211  48
  -5  -7   4 112.212 76.5303  12
   5   7  -3 2077.16 233.760  41
  -5  -7   3 1870.07 220.822  12
   5   7  -3 2066.09 230.476  32
  -5  -7   3 1883.29 224.593  25
  -5  -7   3 2322.74 261.183  22
   5   7  -3 1764.37 214.245  48
   5   7  -3 2429.55 252.371  42
   5  -7  -3 1955.16 229.829   9
   5  -7  -3 1633.24 214.697   8
  -5  -7   2 1108.40 169.240  12
   5   7  -2 878.360 152.378  32
   5  -7  -2 1158.28 146.211  12
  -5  -7   2 1144.18 181.102  25
  -5  -7   2 753.933 161.490  22
   5   7  -2 887.594 154.774  48
   5   7  -2 1324.38 188.478  42
  -5  -7   1 12812.0 655.677   4
  -5  -7   1 12481.0 636.200  12
   5   7  -1 11133.9 576.543  32
  -5  -7   1 12964.4 637.148  25
   5  -7  -1 12513.0 639.156   9
   5  -7  -1 12044.2 633.529   8
  -5  -7   1 11846.1 651.242  22
   5   7  -1 12770.8 621.694  48
   5   7  -1 12231.7 627.159  42
   5   7   0 2789.57 256.556  48
   5  -7   0 2791.11 269.895   9
   5  -7   0 2731.92 270.037   8
  -5  -7   0 3068.71 277.636  25
   5   7   0 2339.98 247.006  42
  -5  -7   0 2575.80 250.815   6
  -5  -7   0 2993.74 290.247   4
   5   7   1 2310.00 224.605  48
  -5  -7  -1 2431.97 208.772  23
   5  -7   1 1933.73 216.697   9
  -5  -7  -1 2073.94 235.113  11
   5  -7   1 1995.38 229.868   8
  -5  -7  -1 1948.43 222.443  25
   5   7   1 2171.49 229.660  42
  -5  -7  -1 1965.84 214.378   6
   5   7   2 2756.51 236.485  24
  -5  -7  -2 2519.03 218.126  23
  -5  -7  -2 2424.36 230.890   6
   5  -7   2 3435.08 283.412   8
  -5  -7  -2 2892.04 272.154  11
   5  -7   2 2668.27 255.975   9
   5   7   2 2493.98 233.404  48
  -5  -7  -3 7482.46 447.671  11
   5  -7   3 7108.26 418.063   9
  -5  -7  -3 7721.84 459.835   4
  -5  -7  -3 7599.27 408.044   6
  -5  -7  -3 7408.01 401.309  23
  -5   7  -3 6603.22 377.721  43
   5   7   3 7058.18 396.900  48
   5  -7   4 1371.56 161.406   9
  -5  -7  -4 1483.71 189.567  11
  -5  -7  -4 1397.46 158.747  23
  -5  -7  -4 1477.08 183.393   4
  -5  -7  -4 1288.59 150.883   6
  -5   7  -4 1208.80 140.912  45
  -5   7  -4 1297.09 151.720  43
   5  -7   5 8401.47 405.236   9
  -5  -7  -5 9544.93 481.244   4
  -5  -7  -5 8992.44 407.597   6
  -5   7  -5 8718.93 422.600  45
  -5   7  -5 8844.78 438.532  43
  -5  -7  -6 1322.72 153.639   4
  -5   7  -6 1745.05 157.561  45
  -5   7  -6 1529.21 156.221  43
  -5   7  -7 2810.38 193.587  30
  -5  -7  -7 3205.96 227.555  10
  -5  -7  -7 2807.15 198.202   4
  -5  -7  -7 3603.56 229.012  13
  -5   7  -7 3674.72 225.341  43
  -5  -7  -8 41.5753 41.6840  10
  -5   7  -8 7.52147 29.3178  30
  -5  -7  -8 27.5885 33.6693  13
  -5  -7  -9 794.564 74.2255  10
   5   8 -11 4224.35 204.109  26
   5   8 -10 18680.5 642.973  26
   5   8 -10 19406.6 661.527  32
  -5  -8  10 19093.6 667.297  35
   5   8  -9 7410.38 351.532  26
   5   8  -9 6282.43 300.191  19
   5   8  -9 7598.36 367.980  44
  -5  -8   9 7439.97 376.253  35
   5   8  -9 7795.22 377.675  32
   5   8  -8 20261.0 790.098  32
   5   8  -8 20516.7 756.616  26
  -5  -8   8 20156.3 796.042  35
   5   8  -8 20472.7 784.078  47
   5   8  -8 20376.5 785.737  44
  -5  -8   8 19839.7 711.283  12
   5   8  -7 1696.08 180.673  32
   5   8  -7 1888.15 173.321  26
  -5  -8   7 1697.55 166.957  25
  -5  -8   7 1819.06 198.206  35
  -5  -8   7 1639.04 156.560  12
   5   8  -7 1658.40 180.475  47
   5   8  -7 2210.53 199.857  44
  -5  -8   6 1314.13 149.924  12
  -5  -8   6 1358.65 153.054  25
   5   8  -6 1277.66 142.842  26
   5   8  -6 1278.96 160.994  32
   5   8  -6 1287.00 158.443  41
   5   8  -6 1134.13 154.470  47
  -5  -8   5 1276.65 156.819  12
   5   8  -5 1536.68 175.932  32
   5   8  -5 1325.41 141.281  26
  -5  -8   5 1416.09 161.342  25
  -5  -8   5 1597.64 193.850  22
   5   8  -5 1647.67 177.924  41
   5   8  -5 1523.13 179.704  47
  -5  -8   4 4968.20 327.421  12
   5   8  -4 5624.22 342.380  32
  -5  -8   4 5079.98 319.065  25
   5  -8  -4 4913.15 332.348   9
  -5  -8   4 4745.80 350.159  22
   5   8  -4 4753.11 323.577  41
   5   8  -4 5013.41 338.128  47
  -5  -8   3 1004.33 148.380  12
   5   8  -3 1394.94 161.995  32
  -5  -8   3 1326.40 155.994  25
   5  -8  -3 1175.48 163.957   9
  -5  -8   3 1328.04 186.723  22
   5   8  -3 1203.31 159.736  41
   5   8  -3 1153.56 158.969  47
  -5  -8   2 2217.60 219.753   6
   5   8  -2 1921.61 184.875  32
  -5  -8   2 2112.91 198.285  25
   5   8  -2 2591.16 225.027  41
  -5  -8   2 2262.96 240.547  22
   5   8  -2 2227.98 210.622  42
   5  -8  -1 276.184 91.6997   9
  -5  -8   1 345.999 107.409  11
   5   8  -1 412.633 95.0966  42
   5   8  -1 261.449 79.4169  41
  -5  -8   1 317.512 83.9323  25
  -5  -8   1 185.789 74.9358   6
   5   8   0 2162.71 198.955  42
   5   8   0 2149.48 200.760  41
   5  -8   0 2314.06 219.699   9
  -5  -8   0 2178.90 223.231  11
  -5  -8   0 2379.78 212.646   6
   5   8   1 29.9270 46.9147  42
   5  -8   1 17.6616 55.3714   9
  -5  -8  -1-132.585 66.9891  11
   5   8   1 30.5965 45.7325  41
  -5  -8  -1 16.0586 45.5419   6
   5   8   1-53.2862 51.9214  24
  -5  -8  -2 127.660 60.0082   6
  -5  -8  -2 35.4175 58.0344  11
   5  -8   2 78.7783 59.6188   9
   5   8   2 106.092 50.1987  42
   5  -8   3-13.1990 62.3851   9
  -5  -8  -3 32.2604 50.5752  11
  -5  -8  -3 95.3190 50.3741   6
  -5  -8  -4 12901.1 490.872   6
  -5  -8  -5 17981.2 671.521  10
  -5  -8  -6 5351.91 246.555  10
  -5   8  -6 3928.61 190.997  26
  -5  -8  -7 3308.23 159.368  10
   5   9  -8 5259.22 218.965  32
  -5  -9   8 5070.14 225.430   6
   5   9  -7 77.5490 32.0216  32
  -5  -9   7 65.9302 38.2148   6
   5   9  -6 2595.35 160.198  32
  -5  -9   6 2716.29 178.733   6
   5   9  -5 3955.62 209.921  32
  -5  -9   5 4419.49 245.140   6
  -5  -9   4 57.3057 40.5545   6
  -5  -9   4 60.4617 42.7856  11
   5   9  -4 35.2949 27.5417  32
   5   9  -4 53.8285 39.4320  44
  -5  -9   3 3810.64 234.068   6
  -5  -9   3 3707.81 239.590  11
  -5  -9   2 6880.24 334.280   6
  -5  -9   2 6720.56 344.716  11
  -5  -9   1 547.818 84.1752   6
   5   9  -1 615.864 73.8034  24
  -5  -9   1 645.723 103.691  11
  -5  -9   0 2004.55 163.360  11
  -5  -9   0 1483.66 130.928   6
  -5  -9  -1 767.078 99.3174  11
  -5  -9  -1 641.475 81.1058   6
  -5  -9  -2 45.3209 26.2624   6
   6   0 -18 1652.02 140.697  15
   6   0 -17 16.2878 55.5077  14
   6   0 -17-16.3012 57.6505  15
   6   0 -17 65.6022 63.9148  16
   6   0 -17 14.4145 49.1238  51
   6   0 -16 10236.7 537.324  15
   6   0 -16 10190.0 543.747  16
   6   0 -16 10513.6 544.044  14
   6   0 -16 9361.39 509.464  51
   6   0 -15 25.4124 67.9369  14
   6   0 -15-50.9413 68.0925  15
   6   0 -15 25.9125 64.7997  16
   6   0 -15 49.1662 65.7198  51
   6   0 -14 14685.4 670.187  50
   6   0 -14 16554.0 759.866  27
   6   0 -14 17105.6 811.878  16
   6   0 -14 15900.9 787.885  14
   6   0 -14 15815.3 696.941  19
   6   0 -13-28.3051 84.6015  14
  -6   0  13 54.4721 102.971  38
   6   0 -13 22.1156 51.2023  19
   6   0 -13-25.5611 59.1792  27
   6   0 -13 20.6991 55.3364  50
   6   0 -12 22459.9 961.537  27
   6   0 -12 22045.8 981.655  51
   6   0 -12 21007.7 907.803  50
   6   0 -12 23081.6 994.364  14
   6   0 -12 22993.8 940.866  19
   6   0 -11 47.8712 55.4390  27
   6   0 -11 86.5737 67.8667  50
   6   0 -11 46.2331 87.4116   1
   6   0 -11 25.7155 59.5583  14
   6   0 -11 90.7449 67.8261  19
   6   0 -10 72155.0 2420.65  27
   6   0 -10 77728.5 2421.96   2
   6   0 -10 75524.8 2709.52   1
   6   0 -10 73875.1 2419.26  19
   6   0 -10 73278.9 2443.91  14
   6   0 -10 74790.3 2408.93  50
   6   0  -9-18.7582 53.1933   2
   6   0  -9-38.3258 72.4519   1
   6   0  -8 60.9417 45.6363  40
   6   0  -8 153.400 72.1087   2
   6   0  -7-13.8313 39.2235  40
   6   0  -7-46.6946 44.1385   2
   6   0  -7 31.9053 73.8694   1
   6   0  -7-15.8191 33.4386  49
   6   0  -6 77488.3 2370.25  40
   6   0  -6 77033.2 2613.50   1
   6   0  -6 76440.6 2395.68   2
   6   0  -6 78415.9 2417.24  49
   6   0  -5 27.7162 69.3116   1
   6   0  -5 15.8068 29.8844  49
   6   0  -4 49041.2 1804.10   1
   6   0  -4 51236.3 1671.51  49
   6   0  -3-14.1597 48.2655  39
   6   0  -3-54.0258 88.4511   1
   6   0  -2 245.265 67.0930  39
   6   0  -2 166.093 101.525   1
   6   0  -1-15.1279 47.4226  39
   6   0  -1 87.4348 77.9147   1
   6   0   0 252907. 7489.58  39
   6   0   0 268335. 7746.42   1
   6   0   1 71.3382 106.630  38
  -6   0  -2 23047.7 1049.08  29
   6   0   2 21484.5 1088.60  38
   6   0   3 43.5941 82.4155  38
  -6   0  -3 36.1890 76.4925  29
   6   0   4 4870.07 514.160  38
   6   0   4 5711.36 366.389  24
  -6   0  -4 5797.71 370.626  28
  -6   0  -4 6279.10 519.470  29
  -6   0  -5-21.4363 49.6291  28
   6   0   5 59.5026 56.2403  31
   6   0   5 152.154 71.1683  33
   6   0   5-52.9026 86.6063  38
   6   0   5-21.1733 52.9479  24
  -6   0  -6 8770.30 505.818  28
   6   0   6 7909.84 711.940  38
  -6   0  -6 8864.24 474.474  23
   6   0   6 9128.06 516.103  33
  -6   0  -7 59.1772 64.5856  23
   6   0   7-60.4804 140.024  38
   6   0   7 24.5459 69.6005  33
  -6   0  -7-24.3359 89.0850  28
   6   0   8 6698.58 444.239  33
  -6   0  -8 7473.95 465.930  28
   6   0   8 5658.23 620.148  38
   6   0   8 7607.90 441.859  20
  -6   0  -8 6300.26 393.176  23
  -6   0  -9 23.8247 59.5782  28
   6   0   9-18.9881 59.5236  20
  -6   0 -10 34836.3 1286.30  28
  -6   0 -11-17.7487 64.9736  28
  -6   0 -12 1156.74 130.494  28
   6   0  12 853.755 101.411  34
  -6   0 -13-14.5503 29.1763  28
   6   1 -18 1300.04 107.344  51
   6   1 -18 1444.05 119.400  15
   6   1 -18 1765.61 137.947  16
   6  -1 -18 1771.38 136.905  16
   6   1 -17 73.0364 61.7451  14
   6   1 -17-15.8337 53.9602  16
   6   1 -17-14.7377 46.2007  15
   6  -1 -17-67.4899 42.3146  51
   6   1 -17 14.1600 46.3634  51
   6  -1 -16 1635.18 198.839  15
   6   1 -16 1554.69 184.422  15
   6   1 -16 1668.67 193.192  14
   6   1 -16 1631.37 195.344  16
   6   1 -16 1646.66 190.202  51
   6  -1 -16 1608.33 190.485  51
   6   1 -15 3766.29 320.245  51
   6  -1 -15 4222.52 334.821  51
   6   1 -15 3980.56 321.281  27
   6   1 -15 4194.92 291.442  19
   6  -1 -15 3531.04 320.813  15
   6   1 -15 3637.75 313.542  15
   6  -1 -15 3366.55 317.397  16
   6   1 -15 4381.65 341.796  14
   6   1 -14 34.0117 50.8548  50
   6  -1 -14 26.9631 76.4719  51
   6   1 -14 103.693 84.8931  27
   6   1 -14 155.000 81.0735  19
   6   1 -14 52.9122 61.2726  14
   6  -1 -14 84.3963 84.0998  16
   6  -1 -14 27.9330 74.6926  15
   6   1 -13 906.036 162.120  19
   6   1 -13 845.343 139.244  50
   6  -1 -13 699.909 132.092  50
   6   1 -13 1050.87 174.375  27
  -6  -1  13 957.461 247.455  38
  -6   1  13 1083.88 257.223  38
   6   1 -13 655.073 150.110  14
   6  -1 -13 1005.28 181.652  15
   6  -1 -13 839.783 163.676  16
   6   1 -12 132.731 79.3571  27
   6   1 -12 106.857 87.4791  14
   6  -1 -12 112.700 88.3340  16
   6  -1 -12 102.521 61.3018  19
   6   1 -12 25.0303 62.6094  19
   6   1 -12 107.291 81.1395  50
   6  -1 -12-22.3752 73.2744  50
   6   1 -11 25.1359 62.8592  27
   6   1 -11 18.2745 38.6259  26
   6  -1 -11 22.2622 47.0532  50
   6  -1 -11 26.0896 60.4044  51
   6   1 -11-25.1801 58.2990  14
   6  -1 -11 52.6550 65.8389  16
   6  -1 -11 20.8526 48.2802  19
   6   1 -11 24.3420 51.4485  19
   6   1 -10 14251.5 634.683  26
   6   1 -10 15054.9 672.571   2
   6  -1 -10 15548.7 677.998   2
   6   1 -10 13611.2 839.810   1
   6  -1 -10 15759.0 885.473   1
   6  -1 -10 13303.5 645.283  19
   6   1 -10 14409.5 684.980  19
   6  -1 -10 13288.5 679.739  15
   6  -1 -10 14641.4 702.716  16
   6   1 -10 13098.2 672.072  14
   6  -1 -10 14234.5 695.028  51
   6  -1 -10 13538.4 657.482  50
   6   1  -9 379.829 101.730  18
   6  -1  -9 153.364 102.685   1
   6   1  -9 113.162 69.3174   2
   6  -1  -9 355.968 95.5606   2
   6   1  -9 154.375 89.5655   1
  -6  -1   9 285.235 101.063   5
   6  -1  -8 29147.3 1081.48   2
   6   1  -8 31487.1 1319.62   1
   6  -1  -8 30701.7 1304.88   1
   6   1  -8 30429.6 1095.20   2
   6   1  -8 29414.4 1178.27  49
   6   1  -8 29831.2 1041.67  41
   6   1  -8 29882.2 1089.45  40
   6   1  -8 29986.3 1186.63  18
   6  -1  -7 28106.9 980.153  40
   6   1  -7 28989.2 987.335  41
   6   1  -7 27690.9 1025.49  40
   6   1  -7 28621.2 1236.42   1
   6  -1  -7 27892.4 1220.64   1
   6   1  -7 28627.5 1033.15   2
   6  -1  -7 28788.0 1031.39   2
   6   1  -7 27878.8 990.544  48
   6   1  -7 28727.3 1124.72  49
   6   1  -7 29875.3 1148.82  18
   6   1  -7 29400.6 997.194  42
   6   1  -6 274.057 73.1514  40
   6   1  -6 385.310 72.0772  41
   6   1  -6 594.301 100.474   2
   6  -1  -6 462.050 88.2225   2
   6   1  -6 446.691 123.286   1
   6  -1  -6 415.285 122.809   1
   6   1  -6 437.967 78.9243  48
   6   1  -6 544.329 114.079  49
   6   1  -6 506.335 114.589  18
   6   1  -6 463.237 81.0852  42
   6   1  -5 8645.20 498.886  49
   6  -1  -5 9812.22 567.665   1
   6   1  -5 8796.86 548.536   1
   6   1  -4 2716.80 257.389  49
   6  -1  -4 2453.90 168.861  49
   6  -1  -4 2085.27 250.719   1
   6   1  -4 2299.95 260.754   1
   6  -1  -3 14633.8 729.966   1
   6   1  -3 13984.0 724.008   1
   6  -1  -2 949.654 172.308   1
   6   1  -2 692.989 154.134   1
   6   1  -2 679.523 108.672  39
   6  -1  -2 713.562 112.840  39
   6  -1  -1 11964.0 665.660   1
   6   1  -1 12428.6 668.757   1
   6   1  -1 11881.3 528.321  39
   6  -1  -1 11260.3 522.443  39
   6  -1   0 9281.46 583.384   1
   6   1   0 9771.88 593.932   1
   6  -1   0 9242.17 455.356  39
   6   1   0 8491.29 445.419  39
   6  -1   1 28505.9 1266.21  38
   6   1   1 28194.3 1257.61  38
   6  -1   2 13521.4 804.869  38
   6   1   2 12609.1 780.856  38
  -6   1  -2 13802.3 755.491  29
  -6  -1  -2 13590.4 757.769  29
  -6   1  -3 36.2171 90.6398  29
  -6  -1  -3 145.569 84.3322  29
   6  -1   3 131.034 92.3829  38
   6   1   3 261.926 123.835  38
  -6  -1  -4 11811.5 567.795  28
  -6   1  -4 11517.0 561.570  28
   6  -1   4 11237.2 563.667  33
   6  -1   4 10479.2 553.056  24
   6   1   4 10787.8 550.870  24
  -6   1  -4 12653.9 763.480  29
  -6  -1  -4 11997.7 745.858  29
   6  -1   4 11124.6 786.330  38
   6   1   4 11100.0 785.081  38
  -6  -1  -5 15234.0 709.583  28
  -6   1  -5 16435.6 727.457  28
   6   1   5 14931.5 701.072  24
   6   1   5 16053.1 727.179  33
   6  -1   5 15885.4 991.041  38
   6   1   5 13622.9 941.381  38
   6   1   5 16692.8 703.676  31
  -6   1  -6 11993.2 600.302  28
  -6  -1  -6 11571.0 596.203  28
   6   1   6 11028.5 587.402  33
   6  -1   6 10702.4 586.037  33
   6  -1   6 11299.6 593.992  20
  -6  -1  -6 11046.5 575.078  23
   6   1   6 12071.3 593.004  24
   6  -1   6 10129.1 810.893  38
   6   1   6 10134.6 818.744  38
   6  -1   7 1109.34 183.203  20
   6   1   7 1113.63 174.595  33
   6  -1   7 1253.59 283.240  38
   6   1   7 721.725 221.611  38
   6  -1   7 872.554 168.524  33
  -6  -1  -7 851.678 153.380  23
  -6   1  -7 672.399 138.512  28
  -6  -1  -7 940.996 166.382  28
   6  -1   8 1162.24 171.312  20
   6  -1   8 721.477 243.148  38
   6   1   8 1151.99 288.265  38
   6   1   8 1268.22 180.854  33
  -6  -1  -8 1258.40 179.847  23
  -6   1  -8 1216.53 186.656  28
  -6  -1  -8 950.461 172.181  28
  -6  -1  -9 12320.0 641.597  28
  -6   1  -9 13509.9 657.612  28
   6   1   9 14122.7 659.466  33
   6  -1   9 13605.5 614.787  20
   6   1   9 12954.0 600.457  20
  -6  -1  -9 12087.9 589.012  13
  -6  -1  -9 14025.5 635.553  23
  -6  -1 -10 706.098 108.823  13
  -6   1 -10 455.971 118.569  28
  -6  -1 -10 477.861 115.563  28
   6  -1  11 751.782 122.578  34
  -6   1 -11 728.836 119.054  28
  -6  -1 -11 458.139 104.212  28
  -6   1 -11 647.411 101.565  27
   6  -1  12 210.543 61.0465  36
   6  -1  12 212.948 57.1647  34
   6   1  12 229.941 48.8737  34
  -6   1 -12 108.990 56.3136  28
  -6  -1 -12 121.021 56.2774  28
   6  -1  12 206.824 72.7460  39
   6   1  12 209.197 68.6911  39
   6  -1  13 631.558 65.9483  36
   6   1  13 587.182 69.6958  36
  -6  -1 -13 600.105 64.3238  28
  -6   1 -13 638.583 66.7864  28
   6  -2 -18 3387.08 172.894  15
   6   2 -18 3148.06 175.795  16
   6  -2 -18 3077.22 166.865  16
   6   2 -18 2712.08 148.532  51
   6  -2 -17 14662.6 585.719  15
   6   2 -17 12848.6 535.510  15
   6   2 -17 14746.2 592.548  16
   6  -2 -17 14179.7 577.360  14
   6  -2 -17 13936.9 581.700  16
   6   2 -17 14496.8 575.551  51
   6   2 -16 16.0891 45.6390  14
   6  -2 -16 18.7758 58.8719  14
   6  -2 -16 76.5065 67.6537  15
   6   2 -16 65.4925 51.3422  15
   6   2 -16 110.599 73.9285  51
   6  -2 -15 4917.32 359.640  15
   6   2 -15 3872.40 307.569  15
   6   2 -15 4163.65 315.536  14
   6  -2 -15 4643.47 346.258  14
   6   2 -15 4343.30 309.490  19
   6  -2 -15 4542.66 342.212  51
   6  -2 -14 4925.75 388.782  15
   6  -2 -14 4797.85 384.783  16
   6   2 -14 4614.86 355.998  14
   6  -2 -14 5173.94 388.476  14
   6   2 -14 4878.38 361.685  19
   6   2 -14 4849.20 306.277  50
   6  -2 -14 5663.40 404.183  51
   6   2 -13 2915.32 247.410  26
   6   2 -13 2435.95 228.246  50
   6  -2 -13 2914.38 295.980  51
   6  -2 -13 2425.58 279.666  15
   6  -2 -13 2241.97 268.663  16
   6   2 -13 2875.20 279.587  14
   6  -2 -13 2732.50 285.874  14
   6   2 -13 2120.24 252.087  19
  -6   2  13 2238.50 351.633  38
  -6  -2  13 2269.83 351.010  38
   6   2 -12 58750.7 2012.09  19
   6  -2 -12 54629.9 2007.57  15
   6  -2 -12 56307.0 2026.56  16
   6   2 -12 59978.2 1997.53  14
   6  -2 -12 58857.1 2018.71  14
   6   2 -12 56372.7 2010.13  27
   6   2 -12 56708.6 1924.82  26
  -6  -2  11 23019.8 1095.75   5
   6   2 -11 21466.5 907.850  26
   6   2 -11 22898.0 977.296  27
   6  -2 -11 22819.2 985.608  51
   6  -2 -11 21611.1 928.496  50
   6   2 -11 22177.0 944.567  14
   6  -2 -11 21589.8 959.070  14
   6  -2 -11 22721.4 987.765  16
   6  -2 -10 12213.9 601.063  19
   6   2 -10 12325.3 733.662  18
   6  -2 -10 12403.8 661.618  16
   6   2 -10 13541.7 652.297  14
   6  -2 -10 14211.5 682.726  14
  -6  -2  10 14806.4 806.274   5
   6   2 -10 13238.0 666.011  27
   6   2 -10 13507.3 639.741  26
   6   2 -10 13761.9 636.975   2
   6  -2 -10 13499.7 632.377   2
   6   2 -10 12616.0 806.955   1
   6  -2 -10 13141.3 814.220   1
   6  -2 -10 13374.8 607.738   7
   6  -2 -10 13524.5 679.511  51
   6  -2 -10 13016.4 646.253  50
   6   2 -10 12963.3 585.446  47
   6   2 -10 13136.8 564.479  44
   6   2  -9 3400.90 285.815  14
   6  -2  -9 3769.38 311.849  14
   6  -2  -9 3940.92 321.020  16
   6   2  -9 3786.42 264.076  47
   6  -2  -9 3952.23 320.911  51
   6  -2  -9 3741.55 305.674  50
   6   2  -9 4224.26 302.686   2
   6  -2  -9 3707.38 281.856   2
   6   2  -9 4387.22 420.846   1
   6  -2  -9 4106.99 409.998   1
   6   2  -9 3866.44 310.258  27
   6   2  -9 3582.31 288.934  26
   6   2  -9 4062.08 286.504  41
  -6  -2   9 3977.16 384.182   5
   6   2  -9 3332.30 347.547  18
   6   2  -8 5312.95 317.068  47
   6   2  -8 6111.21 466.694  49
   6   2  -8 5964.79 353.480   2
   6  -2  -8 5950.13 352.237   2
   6   2  -8 5199.33 447.116   1
   6  -2  -8 4932.40 440.365   1
   6   2  -8 6323.76 355.521  41
   6   2  -8 5585.67 444.949  18
   6   2  -7 5000.91 303.900  41
   6   2  -7 4844.92 306.353  48
   6   2  -7 4201.33 379.417  49
   6   2  -7 4525.31 401.140   1
   6  -2  -7 4157.96 392.898   1
   6  -2  -7 4908.63 306.671   2
   6   2  -7 4703.05 305.110   2
   6   2  -7 4996.41 407.472  18
   6   2  -7 5142.49 311.392  42
   6   2  -6 65357.5 2129.47  48
   6   2  -6 66428.7 2335.61  49
   6   2  -6 70811.5 2368.39   1
   6  -2  -6 65324.9 2334.23   1
   6   2  -6 67771.5 2136.07   2
   6  -2  -6 68142.1 2130.72   2
   6   2  -6 71150.0 2362.86  18
   6   2  -6 68368.3 2135.34  42
   6   2  -5 7844.85 524.789  49
   6   2  -5 8466.43 527.399   1
   6  -2  -5 8086.76 517.131   1
   6   2  -5 8165.41 398.950   2
   6  -2  -5 8017.73 396.645   2
   6   2  -5 8220.92 531.850  18
   6   2  -5 8085.55 403.842  42
   6   2  -4 50249.8 1789.89  49
   6   2  -4 47808.4 1771.55  18
   6  -2  -4 49462.3 1764.06   1
   6   2  -4 47290.2 1751.54   1
   6  -2  -3 23094.9 989.291   1
   6   2  -3 21616.4 974.804   1
   6   2  -2 1673.30 223.769   1
   6  -2  -2 2112.99 254.027   1
   6   2  -2 1473.10 153.638  39
   6  -2  -2 1653.86 165.103  39
   6   2  -1 39429.9 1470.70   1
   6  -2  -1 37687.4 1474.02   1
   6   2  -1 36509.6 1275.05  39
   6  -2  -1 37241.0 1283.32  39
   6  -2   0 18661.8 900.741   1
   6   2   0 18891.8 906.063   1
   6  -2   0 18258.7 737.870  39
   6   2   0 18556.7 738.475  39
  -6   2   0 17677.4 693.016  43
  -6   2  -1 88.7557 52.4050  43
  -6   2  -1 70.8308 46.4847  45
  -6   2  -1 93.1479 88.0948  29
  -6  -2  -1 94.0296 83.8481  29
   6  -2   1 137.255 97.3462   1
   6   2   1-33.8647 55.5250   1
   6   2   1 530.389 103.055  39
   6  -2   1 429.710 97.2637  39
  -6   2  -2 28073.8 1032.89  45
  -6   2  -2 29068.9 1046.81  43
   6   2   2 26448.4 1272.32  38
   6  -2   2 27050.0 1286.06  38
  -6   2  -2 28996.4 1238.17  29
  -6  -2  -2 30531.4 1266.82  29
   6  -2   3 861.677 142.054  20
  -6   2  -3 982.597 147.238  43
  -6   2  -3 942.749 143.068  45
  -6   2  -3 1017.07 207.509  29
  -6  -2  -3 919.037 191.950  29
   6  -2   3 916.882 219.795  38
   6   2   3 608.550 176.094  38
   6  -2   4 23702.1 952.733  33
  -6  -2  -4 25289.9 1177.49  29
   6   2   4 23175.5 911.293  31
  -6  -2  -4 23695.2 936.312  28
  -6   2  -4 23140.6 928.567  28
   6  -2   4 22968.9 1212.78  38
   6   2   4 23646.7 1227.32  38
  -6   2  -4 23747.9 951.593  45
  -6   2  -4 24438.6 961.208  43
   6  -2   4 23678.6 964.599  20
   6   2   4 22945.7 938.119  24
  -6   2  -5 26991.2 1075.33  28
  -6  -2  -5 29306.0 1097.94  28
   6  -2   5 27206.9 1393.21  38
   6   2   5 29574.0 1438.69  38
  -6   2  -5 27934.7 1107.03  43
   6  -2   5 28463.7 1110.25  20
   6   2   5 26961.6 1075.22  24
  -6  -2  -6 596.699 132.292  23
   6   2   6 577.665 123.806  24
   6  -2   6 607.676 195.874  38
   6   2   6 389.827 190.303  38
   6   2   6 587.311 130.234  33
   6  -2   6 476.293 126.111  20
  -6   2  -6 646.396 133.982  28
  -6  -2  -6 293.018 98.6345  28
  -6   2  -7 2744.06 267.286  28
  -6  -2  -7 2772.44 268.942  28
   6  -2   7 2629.25 261.593  20
   6   2   7 2831.17 273.294  33
   6  -2   7 2563.84 398.883  38
   6   2   7 2303.55 372.475  38
  -6  -2  -7 2837.88 277.294  23
   6   2   7 2272.85 234.802  24
  -6   2  -8 52170.1 1795.28  28
  -6  -2  -8 53543.8 1811.16  28
  -6  -2  -8 52426.4 1810.35  23
   6  -2   8 49546.0 1768.64  20
   6   2   8 51991.6 1798.14  33
  -6  -2  -9 1545.44 193.725  23
   6   2   9 1515.88 187.311  33
  -6  -2  -9 1543.55 185.789  13
  -6   2  -9 1553.37 190.012  28
  -6  -2  -9 1264.86 180.319  28
  -6   2 -10 6564.64 386.486  28
  -6  -2 -10 6080.59 374.416  28
   6  -2  10 6697.96 404.761  34
  -6  -2 -10 6307.76 361.954  13
  -6   2 -11 3297.87 236.487  28
  -6  -2 -11 3637.07 247.669  28
   6  -2  11 3657.93 256.438  34
   6  -2  11 3471.01 244.660  36
  -6  -2 -11 2845.54 201.770  13
  -6   2 -11 3668.42 245.947  27
  -6   2 -12 3074.83 187.669  27
   6  -2  12 3293.94 201.386  36
   6  -2  12 3231.82 197.530  34
  -6   2 -12 3044.61 190.081  28
  -6  -2 -12 3416.63 196.718  28
   6   3 -17 161.928 49.7719  51
   6  -3 -17 61.7853 39.2156  15
   6  -3 -17 135.740 54.1171  16
   6   3 -17 54.0957 40.9857  16
   6  -3 -16-44.8300 52.8491  15
   6   3 -16 9.95818 33.9389  15
   6  -3 -16-32.8000 62.0049  16
   6   3 -16 12.6266 37.7420  19
   6   3 -15 1332.82 180.775  27
   6  -3 -15 1436.61 172.553  14
   6  -3 -15 1534.27 185.244  15
   6   3 -15 1611.75 162.160  15
   6   3 -15 1431.92 151.434  14
  -6  -3  15 1470.43 159.040  35
   6   3 -15 1415.61 169.261  19
   6   3 -14 10637.2 570.368  27
   6   3 -14 10435.2 502.665  26
   6   3 -14 11039.9 567.279  19
   6   3 -14 10006.7 501.223  14
   6  -3 -14 8688.92 527.321  15
   6   3 -14 9347.41 488.297  15
   6  -3 -14 10623.6 552.238  14
  -6  -3  14 10027.5 522.808  35
   6   3 -13 2856.40 294.494  27
   6   3 -13 3225.09 278.506  26
   6   3 -13 2790.75 286.582  19
   6  -3 -13 3851.20 332.004  51
  -6  -3  13 3468.59 295.669  35
   6  -3 -13 3717.14 317.115  14
   6  -3 -13 2931.50 292.772  15
   6   3 -13 2736.91 251.682  15
   6  -3 -13 3277.22 314.559  16
   6   3 -13 3464.35 281.628  14
   6  -3 -12 2739.98 285.681  15
   6   3 -12 2450.99 245.155  14
   6  -3 -12 3301.10 300.177  14
   6  -3 -12 3095.88 309.131  16
   6   3 -12 3126.80 250.513  32
   6   3 -12 2490.91 219.254  44
   6   3 -12 2547.80 276.094  27
   6   3 -12 2545.02 263.282  26
  -6  -3  12 2974.16 384.063  38
  -6   3  12 2927.66 380.669  38
  -6  -3  11 27262.8 1340.71   5
   6  -3 -11 28272.6 1177.08  15
   6  -3 -11 31709.2 1228.68  16
   6   3 -11 27898.6 1108.53  14
   6  -3 -11 30450.4 1172.76  14
   6   3 -11 27858.8 1167.93  27
   6   3 -11 31067.3 1168.32  26
   6   3 -11 27953.2 1065.68  44
   6  -3 -11 28949.5 1068.04   7
   6   3 -11 27978.3 1326.11  18
   6   3 -11 30280.1 1109.29  47
   6  -3 -10 159.630 97.4031  51
   6   3 -10 99.1722 75.0031  47
   6   3 -10 72.0210 58.9716  44
   6   3 -10 43.7583 65.4120  41
  -6  -3  10 94.6138 70.7139  35
   6  -3 -10 95.5487 78.2253  14
   6  -3 -10-25.8803 69.2035  15
   6  -3 -10 107.901 84.5748  16
   6   3 -10 95.3180 78.0365  26
   6   3 -10 125.904 75.2779  27
   6   3 -10-42.3605 56.6423  18
  -6  -3  10 43.6297 71.4416   5
   6  -3 -10 57.9935 63.3115   7
   6  -3  -9 99.8967 78.3317  51
   6   3  -9 165.776 110.825  49
   6   3  -9 172.711 70.2962  47
   6  -3  -9 81.6114 61.0373  10
   6  -3  -9-37.2763 116.882   1
   6   3  -9 147.561 76.0364   2
   6  -3  -9 54.6357 59.6854   2
   6   3  -9 75.4907 94.4252   1
   6   3  -9 41.6282 68.1984  18
   6   3  -9 89.5843 70.2549  40
   6   3  -9 125.181 76.4178  41
  -6  -3   9 135.754 70.9740  35
   6   3  -9 24.5128 51.8720  30
   6   3  -9 68.9418 57.5260  26
   6   3  -9 93.4625 62.5185  27
   6  -3  -9 156.737 76.3500  14
   6  -3  -9 97.6023 69.2370  15
   6  -3  -9 302.613 101.157  16
   6  -3  -9 178.751 75.1341   7
  -6  -3   9 83.6772 96.8992   5
   6   3  -8 1289.29 234.939  18
   6   3  -8 1475.14 182.421  40
   6   3  -8 1461.16 175.490  41
  -6  -3   8 1330.36 177.668  35
   6  -3  -8 1401.09 176.380   7
  -6  -3   8 873.944 191.790   5
   6   3  -8 1442.48 184.312  26
   6   3  -8 1414.33 179.742  27
   6  -3  -8 1573.70 197.128  51
   6   3  -8 1292.52 174.623  48
   6   3  -8 1271.26 237.753  49
   6   3  -8 1450.10 170.971  47
   6  -3  -8 1381.12 165.836  10
   6   3  -8 1430.63 164.904   2
   6  -3  -8 1394.27 161.222   2
   6   3  -8 1150.10 209.422   1
   6  -3  -8 1583.05 237.816   1
   6  -3  -8 1581.48 187.600  14
   6  -3  -8 1415.51 190.954  15
   6  -3  -8 1771.07 212.607  16
   6   3  -7 541.987 151.786  18
   6   3  -7 526.176 120.531  48
   6   3  -7 685.864 169.743  49
   6   3  -7 516.929 112.417  40
   6   3  -7 713.590 124.753  42
   6   3  -7 728.865 123.511  41
   6   3  -7 566.437 110.548   2
   6  -3  -7 497.327 101.013   2
   6   3  -7 768.866 177.344   1
   6  -3  -7 601.241 161.927   1
   6   3  -6 37.5471 56.1836  40
   6   3  -6 36.7567 49.2131  42
   6   3  -6 92.9833 58.3651  48
   6   3  -6 148.030 92.5874  49
   6   3  -6 239.203 101.936   1
   6  -3  -6 177.423 83.8955   1
   6   3  -6 176.054 58.8997   2
   6  -3  -6 87.0646 54.9336   2
   6   3  -6 111.826 78.8313  18
   6   3  -5 51562.5 1985.37  18
   6   3  -5 52402.7 1746.79  42
  -6  -3   5 52926.1 1691.34   4
   6   3  -5 53681.4 1894.18   1
   6  -3  -5 53566.6 1890.89   1
   6   3  -5 53301.3 1689.33   2
   6  -3  -5 51617.8 1683.79   2
   6   3  -5 52018.1 1986.57  49
   6   3  -5 52047.6 1748.26  48
  -6  -3   4 2043.57 180.890   4
   6   3  -4 2007.33 270.284  49
   6   3  -4 1737.68 221.663   1
   6  -3  -4 2055.41 240.670   1
   6   3  -3 252.062 118.609  49
   6  -3  -3 616.720 132.326   1
   6   3  -3 561.751 129.570   1
   6  -3  -2 2072.59 248.016   1
   6   3  -2 2162.36 248.500   1
   6  -3  -1 1772.21 173.876  39
   6   3  -1 1785.28 174.538  39
   6  -3  -1 2480.41 270.008   1
   6   3  -1 2125.19 254.577   1
  -6   3   0 372.842 118.806  29
  -6  -3   0 410.528 121.443  29
   6   3   0 414.217 86.0754  39
   6  -3   0 422.820 93.0513  39
  -6   3   0 471.370 84.8128  43
   6  -3   0 470.224 126.315   1
   6   3   0 583.805 142.813   1
  -6   3  -1 18864.8 912.509  29
  -6  -3  -1 21423.4 954.584  29
   6  -3   1 20263.0 968.119   1
   6   3   1 19508.4 946.946   1
   6  -3   1 18310.8 772.133  39
   6   3   1 18327.3 767.946  39
  -6   3  -1 19454.9 753.031  45
  -6   3  -1 19170.8 761.625  43
   6  -3   2 11644.8 574.604  39
   6   3   2 12108.7 579.392  39
   6  -3   2 12344.7 736.465   1
   6   3   2 12222.1 729.653   1
  -6   3  -2 11529.0 683.913  29
  -6  -3  -2 12405.2 715.982  29
  -6  -3  -2 12670.5 614.839  25
   6   3   2 11161.2 569.545  24
  -6   3  -2 12584.5 566.452  45
  -6   3  -2 12436.6 573.989  43
   6  -3   2 12337.0 600.462  17
   6  -3   3 11222.6 574.584  20
   6   3   3 9976.13 518.524  32
  -6  -3  -3 11425.6 696.042  29
  -6   3  -3 10541.2 663.862  29
  -6  -3  -3 10360.0 517.101  28
  -6   3  -3 10755.9 517.075  28
   6   3   3 11087.7 552.862  24
  -6  -3  -3 10392.1 522.723  11
  -6   3  -3 10538.5 530.847  45
  -6   3  -3 10713.9 540.825  43
   6   3   3 10415.0 693.410   1
  -6   3  -4-37.3053 86.3697  28
   6  -3   4 47.4859 63.4744  20
   6   3   4 20.9092 52.2887  24
   6   3   4 45.5111 74.5067  38
   6  -3   4-45.8465 75.0557  38
  -6   3  -4 21.4629 57.3792  45
  -6   3  -4 21.9697 65.6663  43
  -6   3  -5 26479.4 1032.52  45
  -6   3  -5 25005.4 1019.17  43
   6  -3   5 22578.2 1232.90  38
   6  -3   5 25298.7 1033.80  20
   6   3   5 24678.1 988.365  24
  -6   3  -5 25610.4 980.915  28
  -6  -3  -5 25135.8 981.944  28
  -6   3  -6 1502.67 203.572  45
  -6   3  -6 1768.23 222.503  43
   6   3   6 1571.81 203.105  33
   6   3   6 1782.66 308.400  38
   6  -3   6 2082.52 332.768  38
   6  -3   6 1836.41 223.781  20
   6   3   6 1714.08 202.215  24
  -6  -3  -6 1953.82 236.436  23
  -6   3  -6 1814.37 208.383  28
  -6  -3  -6 1786.76 206.575  28
  -6   3  -7 3742.50 296.389  28
  -6  -3  -7 3935.48 308.089  28
   6  -3   7 4013.86 471.260  38
   6   3   7 3631.65 451.533  38
   6   3   7 3686.81 307.689  33
   6  -3   7 4020.53 323.987  20
  -6  -3  -7 4341.84 347.599  23
   6   3   7 4166.53 304.532  24
  -6  -3  -8 1567.50 178.520  10
  -6   3  -8 2143.76 215.345  28
  -6  -3  -8 1598.15 192.534  28
  -6  -3  -8 1823.87 219.314  23
   6   3   8 1914.02 209.727  33
   6  -3   9 6896.40 438.359  34
   6   3   9 7156.82 403.298  33
   6  -3   9 6706.50 401.199  36
  -6  -3  -9 6761.52 367.740  10
  -6  -3  -9 7548.28 439.285  23
  -6  -3  -9 7856.52 439.778  13
  -6   3  -9 7424.39 405.894  28
  -6  -3  -9 7744.61 413.974  28
   6  -3  10 10731.0 523.110  34
   6  -3  10 10715.1 484.540  36
  -6   3 -10 9462.19 454.000  28
  -6  -3 -10 9852.35 459.663  28
   6  -3  10 9716.08 476.075  39
   6   3  10 10204.6 486.128  39
  -6  -3 -10 10749.1 494.497  13
  -6   3 -11-9.05680 49.1894  28
  -6   3 -11 65.6599 48.0863  27
  -6  -3 -11 55.2460 40.4648  13
   6  -3  11 95.0470 55.9536  34
   6  -3  12 3266.48 178.014  34
  -6   3 -12 3088.98 174.023  27
  -6  -4  17 58.8003 26.7293  25
   6   4 -17 51.2604 25.3300  16
   6   4 -17 129.506 33.9035  51
  -6  -4  16 3370.90 189.512  35
   6   4 -16 4073.60 224.683  19
  -6  -4  15 70.6770 51.7585  35
   6  -4 -15 13.7806 41.2062  15
   6  -4 -15 69.9153 63.9949  16
   6   4 -15 80.9964 57.3015  19
  -6  -4  14 1871.87 198.079  35
   6   4 -14 1909.22 210.213  19
   6  -4 -14 1523.57 179.743  15
   6   4 -14 1933.37 188.138  26
   6   4 -14 1752.18 197.357  27
   6   4 -13 1271.94 176.056  26
   6   4 -13 1360.28 186.041  27
   6   4 -13 1482.40 161.872  32
   6  -4 -13 1526.69 191.138  15
   6   4 -13 1475.45 154.464  46
   6   4 -13 1500.37 160.966  44
  -6  -4  13 1689.28 206.102  35
  -6  -4  12 8624.68 508.253  35
   6  -4 -12 7887.64 481.023  15
   6   4 -12 7535.93 481.259  27
   6   4 -12 7713.04 479.102  26
   6   4 -12 7838.10 427.356  46
   6   4 -12 8416.16 441.668  44
   6  -4 -12 7188.14 429.026  17
   6   4 -11 24869.7 1291.67  18
   6  -4 -11 27127.5 1136.75  16
   6  -4 -11 25189.9 1032.58  17
  -6  -4  11 26947.2 1108.70  35
   6  -4 -11 27322.6 1100.22  15
   6   4 -11 27237.6 1099.10  27
   6   4 -11 28892.9 1124.02  26
   6   4 -11 28294.8 1068.90  47
   6  -4 -11 25895.8 993.833   7
  -6  -4  11 26699.1 1333.82   5
   6   4 -11 26291.6 1027.01  44
   6   4 -10 155210. 4609.80  41
  -6  -4  10 149387. 4635.59  35
   6  -4 -10 149256. 4614.72  15
   6   4 -10 152002. 4611.98  27
   6   4 -10 150218. 4627.41  26
   6   4 -10 152883. 4579.87  47
   6  -4 -10 149786. 4531.34   7
   6  -4 -10 148133. 4554.25  10
  -6  -4  10 147229. 4953.53   5
   6  -4 -10 155148. 4563.17   6
   6  -4 -10 143032. 4553.53  17
   6   4 -10 146674. 4949.75  18
   6  -4 -10 154649. 4675.03  16
   6   4  -9 15225.7 716.750  41
  -6  -4   9 14717.3 732.711  35
   6  -4  -9 14263.9 708.447  15
   6   4  -9 14939.8 708.870  27
   6   4  -9 14823.8 694.496  47
   6  -4  -9 14148.3 661.872  10
   6  -4  -9 14941.2 686.016   7
  -6  -4   9 14978.5 927.631   5
   6  -4  -9 14444.6 668.838   6
   6  -4  -9 15912.2 764.704  16
   6   4  -9 14591.3 926.242  18
   6  -4  -9 14431.3 695.214  17
   6   4  -8 91.3149 64.8612  40
   6   4  -8 114.698 75.2202  41
  -6  -4   8 151.790 82.9326  35
   6  -4  -8 165.318 80.5878  15
   6  -4  -8 156.410 81.8214  16
   6   4  -8 218.250 82.6154  27
   6   4  -8 152.747 82.6004  47
   6   4  -8 188.202 117.731  49
   6  -4  -8 125.215 58.7113   8
   6  -4  -8 234.243 72.3719  10
   6  -4  -8 166.316 69.9857   6
   6  -4  -8 130.326 74.1359   7
  -6  -4   8 46.3124 97.9659   5
   6  -4  -8 178.806 73.2953  17
   6   4  -8 47.8263 101.163  18
   6   4  -7 6767.34 423.167  42
   6   4  -7 6188.73 405.308  41
   6   4  -7 6027.99 403.021  40
  -6  -4   7 6205.93 424.231  35
   6  -4  -7 5993.07 404.374  15
   6   4  -7 6430.65 422.331  26
   6   4  -7 6102.18 388.331  27
   6   4  -7 6239.82 554.159  49
   6  -4  -7 6016.95 397.855   7
  -6  -4   7 6205.56 543.770   5
   6  -4  -7 6257.16 364.177   6
   6  -4  -7 6688.79 438.502  16
   6   4  -7 5860.57 543.532  18
   6  -4  -7 6418.51 408.627  17
   6   4  -6 27447.9 1306.71  49
   6  -4  -6 25208.6 1024.63   7
   6   4  -6 26691.5 1042.66  42
  -6  -4   6 25273.9 1050.79  35
   6  -4  -6 26848.5 1042.22  15
   6   4  -6 28326.9 1069.42  26
   6  -4  -6 26802.8 1068.86  16
   6  -4  -6 26322.8 1039.71  17
   6   4  -6 25214.6 1267.83  18
   6  -4  -6 24863.8 1079.30   1
   6   4  -6 26261.9 1033.41  40
  -6  -4   5 7980.51 430.154   4
   6  -4  -5 7561.09 449.367  17
  -6  -4   5 7918.59 471.227  35
   6  -4  -5 7889.09 455.317  15
   6   4  -5 7885.67 456.670  26
  -6  -4   5 7465.30 462.162  25
   6  -4  -5 7576.10 479.576   1
   6   4  -5 7934.89 625.721  49
  -6  -4   4 6255.08 409.778  35
  -6  -4   4 6802.64 386.954   4
   6   4  -4 6313.09 394.911  26
   6  -4  -4 6122.59 391.236   7
  -6  -4   4 6269.79 410.013  25
   6  -4  -4 5770.88 406.604   1
   6   4  -4 6260.32 536.700  18
   6  -4  -4 5973.26 391.172  17
   6  -4  -3 5687.64 375.703  17
   6   4  -3 5251.50 488.626  18
  -6  -4   3 5798.49 386.022  35
   6   4  -3 5087.45 354.670  32
   6  -4  -3 5835.87 369.428   7
  -6  -4   3 5824.30 360.087   4
   6  -4  -3 5135.23 376.587   1
  -6  -4   3 6099.30 396.077  25
  -6  -4   2 201.603 82.0693  35
   6   4  -2 40.5053 54.2484  32
  -6  -4   2 88.4879 69.4304  25
  -6  -4   2 210.272 76.7292   4
   6  -4  -2 154.512 70.7825   7
   6  -4  -2 72.8539 110.132   1
   6   4  -2 265.199 125.375  49
  -6  -4   1 25.3666 47.9573  29
   6   4  -1 79.9366 59.7352  32
   6   4  -1-45.0269 60.1910  49
   6  -4  -1-25.6342 48.4632   1
   6  -4  -1-56.5482 56.3439   7
  -6  -4   0 1707.70 217.376  29
   6   4   0 2034.46 212.199  32
   6  -4   0 1608.72 218.009   1
  -6   4   0 1860.88 178.403  43
   6  -4   0 1779.50 192.693   7
   6  -4   0 2186.79 229.867  17
  -6  -4   0 2262.84 220.088  22
   6  -4   1 6924.75 409.323  34
   6   4   1 7204.95 416.352  32
  -6  -4  -1 7190.14 486.208  29
   6  -4   1 6578.40 483.711   1
   6  -4   1 7180.22 441.425  17
  -6   4  -1 6377.23 368.632  45
  -6   4  -1 6937.38 386.315  43
   6  -4   1 7345.06 404.132   7
  -6  -4  -1 6372.14 393.814  11
   6   4   2 31508.1 1211.94  24
   6  -4   2 32004.2 1196.27   8
  -6  -4  -2 32467.1 1198.96  11
   6  -4   2 32828.7 1220.84  34
   6   4   2 33192.6 1197.14  32
  -6   4  -2 33180.0 1179.05  45
  -6   4  -2 32589.8 1187.49  43
  -6  -4  -3 42.0602 62.8589  11
   6  -4   3-19.3210 51.6544   8
   6  -4   3-46.3714 65.7455  34
  -6   4  -3-20.0640 53.6405  45
  -6   4  -3 20.9306 68.5325  43
   6   4   3-21.5243 61.0345  24
   6   4   4 21760.1 908.770  24
  -6  -4  -4 23189.8 925.421  11
  -6   4  -4 21708.2 909.602  45
  -6   4  -4 22527.2 926.904  43
   6  -4   4 21989.7 950.310  34
   6  -4   4 21431.4 874.625  39
   6   4   5 2182.33 226.686  24
  -6   4  -5 1963.89 226.420  45
  -6   4  -5 2398.40 252.985  43
   6  -4   5 2830.00 243.435  39
   6  -4   5 2040.14 245.066  34
   6  -4   6 8448.46 455.650  39
  -6  -4  -6 7515.28 421.142  28
  -6  -4  -6 7294.28 661.658   3
  -6  -4  -6 8479.75 509.119  23
   6   4   6 7938.59 445.387  24
  -6   4  -6 8932.55 502.850  45
  -6   4  -6 8186.51 492.411  43
   6  -4   6 8531.25 514.241  34
   6  -4   7-36.0461 93.3087  39
  -6  -4  -7-16.0191 74.1802  28
  -6   4  -7 70.5495 70.2946  43
   6  -4   7 87.2554 57.1455  36
   6  -4   7 125.296 78.5605  34
   6   4   7 104.102 70.9591  33
  -6  -4  -7 194.506 102.775  23
   6   4   8 7677.01 416.426  33
  -6  -4  -8 7154.51 441.470  23
  -6  -4  -8 7207.76 410.229  10
  -6  -4  -9 1639.51 180.636  13
  -6  -4  -9 1694.25 160.461  10
   6  -4   9 1226.83 170.727  34
   6   4   9 1251.50 142.249  33
   6  -4   9 1426.28 156.877  21
  -6  -4  -9 1788.50 194.101  23
  -6  -4 -10 8474.16 409.822   4
   6  -4  10 9172.27 452.469  34
  -6  -4 -10 9453.64 383.417  10
  -6   4 -10 9793.75 456.258  27
   6  -4  11 601.210 85.5512  34
  -6  -4 -11 533.093 74.9875  13
  -6   4 -11 510.531 77.7941  27
  -6  -5  16 5076.55 229.953  25
   6   5 -16 4584.69 206.516  19
  -6  -5  15 427.197 77.8495  35
   6   5 -15 430.234 82.3359  19
  -6  -5  14 954.375 130.520  35
   6   5 -14 1137.25 135.518  26
   6   5 -13-18.7901 53.2814  26
   6   5 -13 29.3380 49.9919  32
  -6  -5  13 39.8462 59.5497  35
   6   5 -13 27.1511 40.5782  46
   6   5 -13 14.2343 46.6075  44
   6   5 -13 20.8571 59.1422  19
   6   5 -12 2721.97 240.284  32
   6   5 -12 2547.05 223.153  46
   6   5 -12 3070.07 243.351  44
   6  -5 -12 2125.38 210.944  15
  -6  -5  12 3427.34 293.527  35
   6   5 -12 2724.17 259.725  26
   6   5 -12 2489.05 236.511  27
  -6  -5  11 8857.89 528.926  35
   6  -5 -11 8717.44 478.322  15
   6   5 -11 8445.01 509.448  26
   6   5 -11 8916.33 492.066  27
   6   5 -11 9641.29 495.070  44
   6   5 -11 9096.90 498.945  47
   6  -5 -11 8325.69 435.629  17
   6   5 -10 1858.11 224.859  47
   6  -5 -10 2796.41 239.543   7
   6   5 -10 1737.42 219.579  41
  -6  -5  10 2206.12 257.112  35
   6  -5 -10 2325.82 234.922  15
   6   5 -10 1843.43 214.085  27
   6   5 -10 2474.87 242.207  44
   6  -5 -10 2437.83 224.487  17
   6  -5 -10 2331.02 233.183   6
  -6  -5   9 15776.2 776.408  35
   6  -5  -9 15763.2 716.612  15
   6   5  -9 16006.3 770.766  26
   6  -5  -9 15308.9 697.785  17
   6   5  -9 12808.5 916.450  18
   6  -5  -9 15219.0 705.361   7
   6   5  -9 15107.8 728.425  47
  -6  -5   9 15238.5 965.606   5
   6  -5  -9 15510.6 691.614   6
  -6  -5   8 10143.6 591.632  35
   6  -5  -8 10045.0 538.178  15
   6   5  -8 9383.46 561.623  26
   6   5  -8 9869.97 764.871  18
   6  -5  -8 9874.93 530.805  17
   6  -5  -8 10226.3 507.433   8
   6  -5  -8 9563.51 535.827   7
  -6  -5   8 8393.74 713.723   5
   6  -5  -8 10077.9 511.476   6
   6   5  -8 10189.7 562.518  47
   6   5  -8 10053.1 765.438  49
   6   5  -7 28517.9 1101.18  40
  -6  -5   7 26972.5 1144.48  35
  -6  -5   7 27478.9 1377.18   5
   6  -5  -7 27038.2 1027.10   6
   6   5  -7 27283.1 1123.99  26
   6  -5  -7 27786.2 1084.18  17
   6  -5  -7 27449.9 1065.75   8
   6  -5  -7 27558.8 1103.46   7
   6  -5  -7 26892.8 1037.95   9
   6  -5  -7 28225.2 1088.08  15
   6   5  -7 29682.7 1150.42  48
   6   5  -6 21651.3 959.184  42
   6   5  -6 22404.4 941.117  40
  -6  -5   6 22662.1 994.809  35
   6  -5  -6 22973.5 937.677  15
   6   5  -6 21844.3 959.850  26
   6  -5  -6 23014.0 934.704   8
   6  -5  -6 22873.8 959.428   7
   6   5  -6 23301.3 976.826  48
   6  -5  -6 24026.2 954.386  17
   6   5  -5 2166.28 244.878  42
   6   5  -5 2188.43 232.554  40
  -6  -5   5 2280.40 257.670  35
   6  -5  -5 2322.77 235.959  15
   6   5  -5 1889.42 222.193  26
   6  -5  -5 1825.27 219.743   8
  -6  -5   5 2531.86 236.785  21
   6   5  -5 2639.15 269.615  48
   6   5  -5 2577.24 370.054  49
   6  -5  -5 2484.07 250.586  17
   6   5  -5 2687.28 376.594  18
  -6  -5   4 88.0745 62.4848   4
   6  -5  -4 69.8157 69.6027   7
   6   5  -4 51.3244 84.0601  49
   6   5  -4 24.5751 77.0787  48
  -6  -5   4 145.855 86.0066  22
   6  -5  -4 45.2940 60.5956   8
   6   5  -4 98.6200 69.9548  42
   6   5  -4 85.7408 73.0915  40
  -6  -5   4 105.838 82.9832  35
   6   5  -4 240.937 93.9277  32
   6   5  -4 112.233 70.4101  26
   6  -5  -4 107.018 70.1241  15
   6  -5  -4 68.1553 67.9496  17
   6   5  -4 99.2013 104.860  18
  -6  -5   3 1968.96 216.746   4
   6  -5  -3 1651.58 207.729  17
   6   5  -3 1598.28 293.391  18
  -6  -5   3 1782.87 226.681  35
   6   5  -3 1830.56 213.437  32
   6   5  -3 1339.07 179.226  26
   6  -5  -3 1669.70 204.894   7
  -6  -5   3 1556.38 211.447  25
  -6  -5   3 1649.54 212.469  22
   6   5  -3 1838.89 312.769  49
   6   5  -3 1921.72 223.231  48
  -6  -5   3 1760.60 191.921  12
   6  -5  -2 7085.38 445.869  17
  -6  -5   2 6279.36 396.452  12
   6   5  -2 6806.73 434.346  32
  -6  -5   2 6769.37 451.461  25
   6   5  -2 6578.62 407.977  26
  -6  -5   2 7796.66 461.857  22
  -6  -5   2 6980.90 436.055   4
   6  -5  -2 6690.33 435.011   8
   6  -5  -2 6680.95 424.205   7
   6   5  -2 7357.95 634.749  49
   6  -5  -1 23.8386 67.6077  17
  -6  -5   1 61.7120 55.0084  12
   6   5  -1 44.3506 55.4693  32
   6  -5  -1 69.0874 65.3129   8
  -6  -5   1 76.1277 71.9660  25
  -6  -5   1 94.9316 70.9475  22
   6   5  -1 51.3873 97.1488  49
   6  -5  -1-21.8751 58.4948   7
  -6  -5   1 46.8518 62.6396   4
   6   5   0 16716.4 757.913  32
  -6  -5   0 18234.6 823.792  25
  -6  -5   0 18716.6 814.235  22
   6   5   0 16317.1 1020.08  49
   6  -5   0 16679.1 755.114   7
   6  -5   0 17685.1 786.572   8
  -6  -5   0 17615.1 795.992   4
  -6  -5   0 15938.7 901.446   3
  -6  -5  -1 74.6353 70.5438   4
   6  -5   1-20.0116 50.0435  34
   6   5   1 122.682 69.6814  32
  -6  -5  -1-22.0948 55.2529  11
   6  -5   1 22.6532 64.2341   8
  -6   5  -1-17.6364 50.0091  43
   6   5   1 52.4233 85.8219  49
  -6  -5  -1-42.8363 57.2589   3
  -6  -5  -2 326.080 146.281   3
   6   5   2 264.114 132.374  49
   6  -5   2 374.528 110.522   8
  -6  -5  -2 406.262 109.116  11
   6  -5   2 262.860 92.9906  34
   6   5   2 179.780 79.9395  24
  -6  -5  -2 340.953 121.747  25
  -6   5  -2 343.870 89.3022  45
  -6   5  -2 368.854 100.870  43
  -6   5  -3 32874.5 1200.27  45
  -6   5  -3 32043.3 1210.19  43
   6  -5   3 32681.7 1248.98  34
   6  -5   3 30907.4 1201.50   8
  -6  -5  -3 34243.7 1255.26  11
  -6  -5  -3 33544.2 1550.15   3
   6   5   3 33296.1 1230.35  24
  -6  -5  -4 51.5372 97.4234   3
   6  -5   4 37.8065 50.5353  21
   6   5   4 20.4208 47.2784  24
   6  -5   4-18.8510 56.3440   8
  -6  -5  -4-22.8619 68.3322  11
  -6   5  -4 62.4071 65.2111  45
  -6   5  -4 87.4795 65.3671  43
   6  -5   4-24.2136 64.7316  34
  -6  -5  -5 6535.08 431.093  23
   6   5   5 5571.55 357.420  24
   6  -5   5 5850.15 371.083  21
  -6   5  -5 6056.88 388.180  45
  -6   5  -5 5926.41 397.781  43
   6  -5   5 6849.63 434.200  34
   6  -5   6 13838.1 618.075  21
  -6  -5  -6 13637.5 669.760  23
  -6   5  -6 13543.2 641.343  45
  -6   5  -6 12924.2 638.981  43
   6  -5   6 13773.9 671.185  34
   6  -5   7 21.4975 53.7689  34
   6   5   7 67.1549 61.4664  33
   6  -5   7 16.1877 48.3949  21
  -6  -5  -7 61.6248 72.6533   4
  -6   5  -7 40.2491 53.8103  43
  -6  -5  -7 42.3561 63.3078  23
  -6  -5  -8 2276.64 206.451   4
   6  -5   8 2188.64 214.430  34
   6   5   8 1900.45 169.275  33
  -6  -5  -8 2292.46 203.595  10
  -6   5  -9 9424.83 430.176  27
  -6  -5  -9 8440.17 424.137  13
  -6  -5  -9 8884.49 397.030  10
  -6  -5  -9 8564.11 398.758   4
  -6  -5 -10 1099.35 87.5325  10
  -6  -5 -10 1328.51 122.261  13
  -6   5 -10 1100.53 111.574  27
   6   6 -15 1074.89 83.4969  51
   6   6 -14 6258.80 310.137  19
   6   6 -14 5889.17 287.786  26
  -6  -6  14 6730.82 308.711  35
   6   6 -13 5054.80 294.946  26
   6   6 -13 4568.83 256.427  32
   6   6 -13 4663.62 293.203  19
  -6  -6  13 5173.73 306.480  35
   6   6 -12 2008.70 187.206  32
   6   6 -12 1917.82 178.432  46
   6   6 -12 1778.27 171.749  44
   6   6 -12 2196.45 208.877  19
  -6  -6  12 1826.89 199.209  35
   6   6 -11 3428.67 273.227  32
   6   6 -11 3752.11 281.150  47
   6   6 -11 3042.62 271.729  26
  -6  -6  11 3120.49 279.483  35
   6   6 -11 3179.86 255.357  44
  -6  -6  10 1038.98 173.822  25
   6   6 -10 1393.23 195.185  26
  -6  -6  10 1117.62 139.724  21
  -6  -6  10 889.750 166.572  35
   6   6 -10 1405.95 185.065  47
   6   6 -10 1078.15 158.228  44
  -6  -6   9 37071.0 1434.93  35
   6  -6  -9 38257.6 1333.29   6
   6   6  -9 36442.5 1409.13  26
  -6  -6   9 38659.7 1338.74  21
  -6  -6   9 38946.1 1442.57  25
   6   6  -9 38417.8 1402.61  47
   6   6  -9 37851.5 1409.06  41
   6  -6  -8 442.264 98.6251  17
   6   6  -8 520.581 122.653  41
  -6  -6   8 443.979 131.977  35
   6  -6  -8 771.855 125.411  15
   6   6  -8 530.278 127.164  26
   6  -6  -8 568.035 111.343   8
   6  -6  -8 544.790 101.554   9
   6  -6  -8 449.537 98.7589   6
  -6  -6   8 743.764 136.497  21
  -6  -6   8 402.509 122.541  25
   6  -6  -7 28015.8 1055.68  17
   6   6  -7 26507.6 1403.80  18
   6   6  -7 27152.6 1123.31  41
  -6  -6   7 27667.4 1159.03  35
   6  -6  -7 27697.3 1036.63  15
   6   6  -7 29293.9 1137.50  26
   6  -6  -7 28777.1 1068.49   8
   6  -6  -7 27448.1 1103.33   7
   6  -6  -7 28222.7 1049.85   9
  -6  -6   7 27240.4 1067.10  21
  -6  -6   7 27631.4 1148.77  25
  -6  -6   7 24779.6 1346.46   5
   6  -6  -7 27216.8 1022.21   6
   6   6  -7 28303.5 1435.81  49
   6   6  -6 2206.36 255.359  42
   6   6  -6 2336.87 231.252  40
   6   6  -6 3014.91 291.318  41
  -6  -6   6 2466.46 277.375  35
  -6  -6   6 1469.74 286.718   5
   6  -6  -6 2265.56 204.922   6
   6   6  -6 2569.65 263.890  26
   6  -6  -6 2447.11 243.585   8
   6  -6  -6 1920.38 230.059   7
   6  -6  -6 2498.55 241.376   9
  -6  -6   6 2169.11 255.889  25
   6   6  -6 2482.02 268.102  48
   6   6  -6 2288.43 358.946  49
   6  -6  -6 2383.27 236.072  17
   6   6  -6 2182.78 355.756  18
  -6  -6   5 15580.4 974.210   5
   6   6  -5 15787.2 770.314  48
   6   6  -5 15836.3 1024.35  49
  -6  -6   5 16225.6 783.827  22
  -6  -6   5 17893.2 818.373  25
   6  -6  -5 16715.4 755.727   8
   6  -6  -5 16443.0 744.912   9
   6   6  -5 16465.6 781.574  42
   6   6  -5 15907.7 765.868  41
   6   6  -5 15345.9 704.381  40
  -6  -6   5 15425.4 791.273  35
   6   6  -5 15601.8 768.529  32
   6   6  -5 16750.9 758.215  26
  -6  -6   5 15387.3 699.482  12
   6  -6  -5 15776.6 728.439  17
   6   6  -5 15091.5 996.811  18
  -6  -6   4 1922.94 315.056   5
   6   6  -4 1584.37 216.383  48
   6   6  -4 1698.15 309.919  49
  -6  -6   4 1683.51 225.756  25
  -6  -6   4 1712.53 226.885  22
   6  -6  -4 1951.41 232.864   7
   6  -6  -4 1422.04 202.847   8
   6   6  -4 1501.84 210.704  42
   6   6  -4 1602.35 190.143  40
  -6  -6   4 1884.41 245.936  35
   6   6  -4 1909.61 230.628  32
   6   6  -4 1489.79 193.063  26
   6  -6  -4 1771.92 209.084  17
   6   6  -4 1590.14 304.269  18
  -6  -6   4 1812.38 200.292  12
   6   6  -3 21136.2 930.727  48
   6   6  -3 19490.0 1169.60  49
  -6  -6   3 22172.7 955.402  22
   6  -6  -3 20664.0 916.790   7
   6  -6  -3 22190.6 930.570   8
   6   6  -3 20873.6 866.600  40
  -6  -6   3 20492.5 871.856  12
   6   6  -3 21843.8 927.495  32
  -6  -6   3 20508.1 935.442  25
   6   6  -3 22738.1 894.582  26
   6  -6  -3 21455.5 908.001  17
  -6  -6   3 21484.7 926.327   4
  -6  -6   3 21390.0 1131.52   5
   6   6  -3 19869.5 924.437  42
   6   6  -2 2854.18 288.212  42
   6  -6  -2 2184.95 247.166  17
  -6  -6   2 3058.62 275.152  12
   6   6  -2 3039.85 282.061  32
  -6  -6   2 2958.26 295.100  25
  -6  -6   2 2949.38 295.017  22
  -6  -6   2 3116.74 292.672   4
   6   6  -2 3414.73 311.448  48
   6   6  -2 2498.17 378.827  49
   6   6  -1 4979.54 355.320  32
  -6  -6   1 4806.11 378.250  25
  -6  -6   1 4891.74 379.997  22
   6  -6  -1 4753.22 365.063   8
  -6  -6   1 4688.32 369.186   4
   6   6  -1 5063.72 538.573  49
   6   6  -1 4377.85 353.184  48
   6   6   0 440.645 107.152  32
  -6  -6   0 259.043 104.758  11
   6  -6   0 193.915 92.0492   8
  -6  -6   0 366.656 119.030  25
  -6  -6   0 236.313 81.5924   6
  -6  -6   0 412.692 119.745   4
   6   6   0 478.481 166.884  49
  -6  -6  -1 3565.62 318.606  25
  -6  -6  -1 3357.23 311.843   4
  -6  -6  -1 3281.40 262.600   6
   6   6   1 3489.69 433.374  49
   6  -6   1 2977.69 280.535   8
  -6  -6  -1 3233.34 293.187  11
  -6  -6  -2 1086.34 169.936  11
   6  -6   2 1086.42 165.857   8
   6   6   2 790.451 138.084  24
  -6   6  -2 915.254 133.710  43
  -6  -6  -2 1022.74 174.657   4
  -6   6  -3 4998.39 324.364  45
  -6   6  -3 5336.94 343.482  43
  -6  -6  -3 5685.90 384.989  11
   6  -6   3 5447.30 360.242   8
   6   6   3 5920.10 363.705  24
  -6  -6  -4 2475.81 254.938   4
   6  -6   4 2408.93 213.912   8
  -6  -6  -4 2248.26 231.481  23
   6   6   4 2061.20 198.612  24
  -6   6  -4 2152.23 204.386  45
  -6   6  -4 2073.91 209.331  43
   6  -6   4 2322.58 228.708  34
  -6  -6  -5 1724.33 205.406   4
   6  -6   5 1233.87 150.889   9
  -6   6  -5 1903.89 187.496  45
  -6   6  -5 1726.30 183.827  43
   6  -6   5 1511.32 184.611  34
  -6  -6  -5 1535.36 185.425  23
  -6  -6  -6 299.816 86.9159   4
  -6  -6  -6 199.229 82.2568  23
  -6   6  -6 117.986 61.9109  43
   6   6   6 174.799 71.7216  33
  -6   6  -7 1133.37 129.293  27
  -6  -6  -7 1009.93 136.646  23
  -6  -6  -7 1444.77 159.863  10
   6   6   7 1061.24 111.281  33
  -6  -6  -7 1496.35 156.100   4
  -6  -6  -8 14406.8 543.930  10
  -6   6  -8 12321.1 508.588  27
  -6  -6  -9 665.233 73.9902  10
  -6   6  -9 771.935 85.5657  30
  -6   6  -9 703.165 69.4844  27
   6   7 -13 6.62613 23.4405  19
  -6  -7  13 30.0794 28.4361  35
  -6  -7  13 45.4632 26.7640  25
  -6  -7  13 7.31206 24.9252  22
   6   7 -12 3354.71 211.203  26
   6   7 -12 3012.37 192.544  32
   6   7 -12 3251.18 201.433  19
  -6  -7  12 2925.25 196.037  25
  -6  -7  12 3418.57 214.802  22
  -6  -7  12 2954.25 207.938  35
  -6  -7  11 4475.58 289.771  35
   6   7 -11 4282.17 272.574  26
   6   7 -11 4535.42 275.433  32
   6   7 -11 4693.43 271.347  19
   6   7 -11 3990.20 253.707  46
   6   7 -11 4251.87 260.017  44
  -6  -7  11 4349.30 276.070  25
  -6  -7  11 4145.24 275.323  22
  -6  -7  10 119.328 70.2914  25
  -6  -7  10 124.130 62.7793  22
   6   7 -10 179.783 64.9565  19
   6   7 -10 16.9227 50.6634  26
  -6  -7  10 130.370 74.7405  35
   6   7 -10 110.280 55.7908  44
  -6  -7   9 718.279 133.397  25
  -6  -7   9 786.645 139.825  22
   6   7  -9 470.667 105.136  26
   6   7  -9 645.344 110.213  19
   6   7  -9 547.137 111.673  44
  -6  -7   9 572.006 129.333  35
   6   7  -8 26531.1 1051.84  41
  -6  -7   8 28231.9 1099.75  35
   6   7  -8 27705.8 1073.16  32
   6   7  -8 27450.7 1056.10  26
  -6  -7   8 27400.0 1079.42  22
  -6  -7   8 28231.5 1077.71  25
   6   7  -8 26880.1 1057.09  47
   6   7  -8 27766.2 1008.16  19
   6   7  -7 964.924 154.848  41
  -6  -7   7 645.566 104.012  12
   6   7  -7 611.944 131.633  32
   6   7  -7 555.315 124.353  26
   6  -7  -7 753.859 119.431   8
   6  -7  -7 585.766 110.335   9
  -6  -7   7 609.857 131.193  25
  -6  -7   7 870.490 153.585  22
   6   7  -7 596.042 129.967  47
   6   7  -7 650.019 113.677  19
  -6  -7   6 7003.47 384.213  12
   6   7  -6 7034.30 437.813  32
   6   7  -6 6691.43 407.639  26
  -6  -7   6 6688.13 433.737  25
   6  -7  -6 6602.48 397.661   9
   6  -7  -6 6658.67 398.648   8
  -6  -7   6 6739.55 441.558  22
   6   7  -6 6377.99 419.132  41
   6   7  -6 6786.62 430.219  47
  -6  -7   5 1106.80 150.763  12
   6   7  -5 1028.81 172.218  32
   6   7  -5 1126.98 156.811  26
   6  -7  -5 1283.38 175.771   8
   6  -7  -5 814.217 139.759   9
  -6  -7   5 719.026 147.928  25
  -6  -7   5 1304.81 188.987  22
   6   7  -5 1021.55 173.454  42
   6   7  -5 1172.72 178.335  41
   6   7  -4 11457.8 616.190  41
  -6  -7   4 11871.8 580.096  12
   6   7  -4 11884.6 613.185  32
  -6  -7   4 12111.8 626.794  25
   6   7  -4 12533.7 580.261  26
  -6  -7   4 12538.3 649.779  22
   6   7  -4 13076.2 646.612  42
   6  -7  -4 11889.3 608.336   9
   6  -7  -4 12016.1 612.605   8
   6   7  -4 13346.0 641.738  48
  -6  -7   3 490.644 111.973  12
   6   7  -3 508.891 119.213  32
   6  -7  -3 366.623 113.496   9
   6  -7  -3 643.435 132.936   8
  -6  -7   3 576.890 129.361  25
  -6  -7   3 559.537 136.781  22
   6   7  -3 648.041 140.617  42
   6   7  -3 621.667 129.588  48
   6   7  -3 427.574 117.589  41
   6   7  -2 791.203 144.796  48
  -6  -7   2 854.795 156.838  25
  -6  -7   2 656.235 138.575  22
   6   7  -2 728.107 130.563  32
   6   7  -2 666.028 140.107  42
   6   7  -1 75.7781 62.0288  32
   6  -7  -1-22.9113 64.9664   8
  -6  -7   1-22.5201 63.8574  11
   6  -7  -1 68.7559 64.9873   9
  -6  -7   1 39.1115 80.5689   6
  -6  -7   1-24.3868 69.1501   4
  -6  -7   1 139.574 90.6555  25
   6   7  -1-21.9267 65.5379  48
   6   7  -1 23.3162 73.0922  42
  -6  -7   0 110.226 83.3526  11
   6  -7   0 88.8671 72.7487   9
   6  -7   0 66.4853 78.3819   8
  -6  -7   0 48.1310 68.2457   4
  -6  -7   0-18.2453 48.7865   6
  -6  -7   0 67.4792 63.7875  25
   6   7   0-20.9673 59.4619  48
   6   7   0 113.096 82.8066  42
   6  -7   1 17349.7 747.972   9
  -6  -7  -1 17116.4 747.788  11
   6  -7   1 17503.7 750.878   8
  -6  -7  -1 16663.5 762.521   4
  -6  -7  -1 17036.5 693.704   6
   6   7   1 16268.9 710.826  24
  -6  -7  -1 15552.3 675.633  23
   6   7   1 15472.7 707.793  48
   6   7   1 16519.1 745.192  42
  -6  -7  -2 13641.6 631.380  11
   6  -7   2 12739.4 606.699   9
   6  -7   2 13709.0 618.049   8
   6   7   2 12904.5 595.358  48
   6   7   2 13872.6 595.119  24
  -6  -7  -2 12232.9 569.243  23
  -6  -7  -2 13219.7 561.923   6
  -6  -7  -3 300.784 87.4729  11
   6  -7   3 217.905 85.7517   9
   6   7   3 255.952 76.0900  48
   6   7   3 317.013 73.3066  24
  -6  -7  -3 379.764 88.9261  23
  -6  -7  -3 432.514 105.186   4
   6  -7   4 7375.13 365.585   9
  -6  -7  -4 6461.24 353.474  23
   6   7   4 6340.03 345.919  48
  -6  -7  -4 7831.74 417.977   4
   6  -7   5 20490.9 709.627   9
   6   7   5 21082.9 734.818  33
  -6  -7  -5 19795.4 787.522   4
  -6  -7  -6 7865.67 373.342  10
  -6   7  -6 7143.11 311.995  30
  -6  -7  -6 6705.51 345.109   4
  -6   7  -7 66.9996 25.9618  30
  -6  -7  -7 96.0749 44.5498  10
  -6  -7  -7 124.464 42.9123  13
  -6  -7  -8 2645.55 136.037  10
  -6  -8  11 48.8367 27.6770  22
   6   8 -11 5.66835 20.7572  32
  -6  -8  10 6610.42 307.463  22
   6   8 -10 6489.80 286.163  26
  -6  -8   9 7597.27 358.284  22
   6   8  -9 7132.26 324.294  26
   6   8  -9 7467.52 351.044  32
   6   8  -8 55.6923 43.4091  26
   6   8  -8 97.1494 55.6547  32
   6   8  -8 13.5789 42.5690  47
  -6  -8   8-11.7624 45.8407  25
  -6  -8   8-14.5235 49.4959  22
   6   8  -7 807.407 103.392  26
  -6  -8   7 713.538 105.365  25
  -6  -8   7 637.835 115.405  22
   6   8  -7 778.045 115.351  32
   6   8  -7 777.156 120.503  47
   6   8  -7 641.446 108.974  44
   6   8  -6 48.1186 50.3356  32
  -6  -8   6 88.8518 69.2920  22
  -6  -8   6 161.792 63.7504  25
   6   8  -6 94.6353 55.8295  41
   6   8  -6 49.3568 60.2718  47
   6   8  -5 2742.45 226.949  32
  -6  -8   5 3089.62 232.689  25
  -6  -8   5 2946.70 249.710  22
   6  -8  -5 2663.89 217.667   9
   6   8  -5 2679.49 228.124  41
   6   8  -5 2986.66 240.262  47
   6   8  -4 616.502 105.958  32
   6  -8  -4 837.474 128.760   9
  -6  -8   4 658.739 122.653  22
  -6  -8   4 446.386 99.1200  25
   6   8  -4 848.045 128.371  41
   6   8  -4 441.709 100.246  47
  -6  -8   3 1433.74 163.961   6
   6   8  -3 1825.86 173.334  32
  -6  -8   3 1899.22 184.851  25
   6   8  -3 2189.83 206.544  47
   6  -8  -3 1805.90 187.671   9
   6   8  -3 1820.09 187.377  41
   6   8  -2 12.9245 42.3173  32
  -6  -8   2-35.3190 76.4892  11
   6   8  -2 16.6154 47.1134  42
   6   8  -2-16.7130 59.1058  41
  -6  -8   2-15.4587 56.5889   6
  -6  -8   2 46.7863 51.0624  25
   6  -8  -1 415.959 104.048   9
  -6  -8   1 466.509 101.126  11
   6   8  -1 176.573 63.2871  41
   6   8  -1 445.541 95.6024  42
  -6  -8   1 446.206 92.7682   6
   6   8   0 3219.22 235.499  41
   6  -8   0 3488.72 253.667   9
  -6  -8   0 3127.50 243.234  11
   6   8   0 3044.91 229.094  42
   6   8   0 3368.61 231.192  24
   6   8   0 2714.29 204.088  48
  -6  -8   0 2992.01 213.855   6
  -6  -8  -1-46.4449 60.3342  11
   6  -8   1 44.5707 57.8996   9
  -6  -8  -1-10.9568 38.7510   6
   6   8   1-26.8199 45.7014  42
   6   8   1 10.8232 39.6222  24
   6   8   1 54.6625 53.2573  41
   6   8   2 3471.22 222.836  42
   6   8   2 3302.33 220.098  41
  -6  -8  -2 3964.32 253.666  11
   6  -8   2 4192.85 247.771   9
  -6  -8  -2 3091.79 189.339   6
   6  -8   3 16006.0 589.312   9
  -6  -8  -4 2778.09 188.724  10
  -6  -8  -5 5167.38 244.862  10
  -6  -9   7 9208.38 330.872  11
  -6  -9   7 8615.83 325.242   6
  -6  -9   6 3500.14 179.706  11
  -6  -9   6 3364.29 172.004   6
  -6  -9   5 599.502 76.7888  11
   6   9  -5 460.708 52.2313  32
  -6  -9   5 666.490 78.8890   6
  -6  -9   4 2160.30 142.946   6
  -6  -9   4 2085.49 152.666  11
  -6  -9   3 10568.4 402.478   6
  -6  -9   3 10523.6 426.125  11
   6   9  -3 10261.3 400.887  24
  -6  -9   2 1204.81 98.2558   6
  -6  -9   2 1318.35 121.345  11
   6   9  -2 1050.58 90.0632  24
  -6  -9   1 407.448 69.6683  11
  -6  -9   1 495.420 58.1544   6
  -6  -9   0 82.2593 39.7115  11
   7   0 -18-9.06743 32.0671  15
   7   0 -18 9.47430 33.5060  16
   7   0 -17 767.194 117.663  14
   7   0 -17 645.489 109.817  15
   7   0 -17 569.583 106.736  16
   7   0 -17 857.670 120.592  51
   7   0 -16 20.4307 57.9325  14
   7   0 -16-20.0780 56.9324  15
   7   0 -16 40.9410 58.0453  16
   7   0 -15 195.707 98.5908  14
   7   0 -15 433.280 122.914  15
   7   0 -15 537.791 133.091  16
   7   0 -14 53.9568 76.4980  51
   7   0 -14-19.7822 52.8851  50
   7   0 -14 53.8135 71.9316  16
   7   0 -14 27.0795 92.2837  14
   7   0 -14-26.6089 79.5316  15
   7   0 -14 20.5136 61.3133  19
   7   0 -13 16336.9 809.641  51
   7   0 -13 16230.7 752.028  50
   7   0 -13 15498.0 786.378  15
   7   0 -13 16365.0 803.561  16
   7   0 -13 17208.9 824.051  14
   7   0 -13 17456.5 770.795  19
   7   0 -12 23.7418 54.9672  50
   7   0 -12 27.6723 69.2003  51
   7   0 -12 24.4339 69.2829  19
   7   0 -12 55.8505 79.1828  14
   7   0 -12-54.4075 72.7255  15
   7   0 -11 3817.98 312.410   2
   7   0 -11 4056.94 449.520   1
   7   0 -11 3852.50 336.805  51
   7   0 -11 3742.58 317.144  50
   7   0 -11 3385.21 305.850  19
   7   0 -11 3523.30 318.578  15
   7   0 -11 3317.96 312.000  14
   7   0 -10-45.2623 85.5622   1
   7   0 -10-21.9911 62.3575   2
   7   0 -10-22.8109 57.0444  50
   7   0 -10-25.1156 58.1488  14
   7   0 -10 24.1269 75.6335  15
   7   0 -10 47.0378 66.6894  19
   7   0  -9 5049.54 339.765   2
   7   0  -9 3868.41 419.130   1
   7   0  -9 4039.56 323.703  15
   7   0  -9 4155.82 333.870  14
   7   0  -9 4300.67 329.552  19
   7   0  -8-33.3252 54.5572  40
   7   0  -8 19.1019 47.7690   2
   7   0  -8 39.2117 74.1244   1
   7   0  -7 4756.69 303.500  40
   7   0  -7 5381.31 457.397   1
   7   0  -7 4790.83 319.421   2
   7   0  -6 14.6444 36.6247  40
   7   0  -6 16.8623 50.4023   2
   7   0  -6 34.8922 57.1238   1
   7   0  -6 17.7130 33.4875  49
   7   0  -5 403.556 123.431   1
   7   0  -5 284.763 80.7431  49
   7   0  -4 33.3044 63.0171   1
   7   0  -4 165.501 64.9096  49
   7   0  -3 15598.2 827.606   1
   7   0  -3 15080.2 659.388  39
   7   0  -2-69.6688 73.6306   1
   7   0  -2 18.0541 53.9746  39
   7   0  -1 11248.2 692.108   1
   7   0  -1 10477.7 531.161  39
   7   0   0-38.8679 63.6304   1
   7   0   0 40.1372 56.9052  39
   7   0   1 75822.1 2680.79   1
  -7   0  -1 75459.7 2631.21  29
   7   0   1 70839.6 2380.79  39
   7   0   2 19.8089 45.8673  24
  -7   0  -2 40.0458 84.6388  29
   7   0   3 510.897 114.563  24
   7   0   3 307.857 89.8478  31
  -7   0  -3 386.939 147.095  29
   7   0   3 411.508 175.781  38
   7   0   4-22.6789 74.2573  24
   7   0   4-21.5529 57.6218  31
  -7   0  -4-46.1127 106.762  29
   7   0   4 55.4262 104.777  38
  -7   0  -4-22.5167 60.1984  28
   7   0   5 2178.57 239.117  24
   7   0   5 1836.25 221.333  33
   7   0   5 1647.94 323.563  38
  -7   0  -5 1585.79 203.984  28
   7   0   6-25.0113 78.4050  33
   7   0   6 60.9735 115.261  38
  -7   0  -6 48.7576 76.4223  28
  -7   0  -7 4388.54 349.453  28
   7   0   7 4735.65 365.940  33
   7   0   7 5282.24 374.081  20
   7   0   7 4871.60 562.300  38
   7   0   8 20.7002 58.7060  20
   7   0   8 116.026 90.4383  33
  -7   0  -8 23.2181 69.4051  28
   7   0   9 5960.38 352.478  20
  -7   0  -9 6428.61 397.138  28
  -7   0 -10 68.6880 66.9478  28
   7   0  11 145.383 56.8011  39
  -7   0 -11 215.609 64.6819  28
   7   0  11 102.635 49.5596  34
  -7   0 -12 7.19698 27.2096  28
   7   0  12-6.69467 24.5068  36
   7  -1 -18 3324.83 190.193  16
   7   1 -18 2927.36 172.482  51
   7  -1 -18 3135.21 185.738  15
   7   1 -18 2638.31 158.866  15
   7   1 -18 3749.13 196.991  16
   7  -1 -17 13228.7 558.432  51
   7   1 -17 12720.9 555.307  51
   7  -1 -17 13491.5 573.307  15
   7   1 -17 13579.3 552.162  15
   7  -1 -17 13559.9 575.274  16
   7   1 -17 13109.5 566.120  16
   7  -1 -16 250.789 83.8185  51
   7   1 -16 206.630 83.5386  14
   7  -1 -16 381.384 104.126  15
   7   1 -16 218.493 77.2464  15
   7  -1 -16 180.929 80.8851  16
   7   1 -16 235.705 91.1905  16
   7   1 -15 2908.06 243.187  19
   7   1 -15 2683.32 264.296  51
   7  -1 -15 2542.86 263.200  15
   7   1 -15 3221.14 278.815  15
   7  -1 -15 2400.18 257.415  16
   7   1 -15 2740.21 268.661  16
   7   1 -15 2682.99 261.451  14
   7   1 -14 13394.7 643.933  19
   7  -1 -14 11385.8 560.152  19
   7  -1 -14 11084.6 642.934  51
   7   1 -14 13592.1 690.460  51
   7   1 -14 13511.1 608.898  50
   7  -1 -14 12495.1 668.808  15
   7   1 -14 13653.9 667.884  15
   7  -1 -14 13606.7 690.479  16
   7   1 -14 13148.6 671.847  14
   7   1 -13 15052.6 728.005  19
   7  -1 -13 15379.5 687.219  19
   7  -1 -13 14486.5 748.377  15
   7   1 -13 14623.2 726.832  15
   7  -1 -13 15264.0 759.535  16
   7   1 -13 14421.5 739.424  14
   7  -1 -13 16026.3 775.327  51
   7   1 -13 14699.1 692.349  50
   7  -1 -13 14186.3 693.043  50
   7   1 -12 8205.54 531.492  27
   7   1 -12 9621.26 558.009  19
   7  -1 -12 9346.45 519.374  19
   7  -1 -12 9194.11 477.719   7
   7  -1 -12 8739.31 551.231  15
   7   1 -12 10118.3 561.548  15
   7  -1 -12 9806.28 574.499  16
   7   1 -12 9435.35 560.814  14
   7  -1 -12 9513.01 536.530  50
   7  -1 -12 9913.61 577.660  51
   7   1 -12 10014.4 542.346  50
   7  -1 -11 3281.15 310.255  51
   7  -1 -11 3335.16 295.113  50
   7   1 -11 3246.85 286.068   2
   7  -1 -11 3068.72 279.701   2
   7   1 -11 3084.45 398.413   1
   7  -1 -11 3213.99 401.790   1
   7   1 -11 2861.61 249.728  26
   7  -1 -11 2861.96 293.355  15
   7   1 -11 3134.13 294.152  15
   7  -1 -11 3244.13 305.737  16
   7   1 -11 3181.67 303.843  14
   7   1 -11 2370.48 263.689  19
   7  -1 -11 3041.41 276.401  19
   7  -1 -10 933.627 158.232  50
   7  -1 -10 891.359 159.212  51
   7   1 -10 770.584 202.694   1
   7  -1 -10 1037.97 231.228   1
   7   1 -10 924.536 148.035   2
   7  -1 -10 1292.95 175.313   2
   7   1 -10 800.002 133.076  26
   7   1 -10 835.678 156.362  14
   7  -1 -10 1216.25 188.921  15
   7   1 -10 841.875 145.097  15
   7  -1 -10 987.710 161.578  16
   7  -1 -10 899.817 149.675  19
   7   1 -10 1135.01 174.977  19
   7  -1  -9 3653.86 303.495  51
   7   1  -9 4007.48 300.991   2
   7  -1  -9 3807.48 295.535   2
   7   1  -9 2907.17 363.267   1
   7  -1  -9 3525.46 393.222   1
   7   1  -9 3718.09 284.130  26
   7   1  -9 3376.93 276.037  40
   7  -1  -9 3510.15 294.998  19
   7  -1  -9 3432.74 302.221  15
   7   1  -9 3606.41 290.501  15
   7  -1  -9 3287.72 287.567  16
   7   1  -9 3461.07 300.963  14
   7  -1  -8 21.7462 50.3488  15
   7   1  -8-18.7075 43.3142  40
   7   1  -8 13.7584 34.4089  41
   7  -1  -8 61.5182 51.2817  50
   7   1  -8-26.0141 54.9822  49
   7   1  -8 157.695 91.2749   1
   7  -1  -8 39.3056 74.3027   1
   7   1  -8 134.395 72.5882   2
   7  -1  -8 172.268 70.0694   2
   7  -1  -7 8204.89 399.944  40
   7   1  -7 8166.92 397.298  41
   7   1  -7 8282.36 443.024  40
   7   1  -7 8496.27 407.990  42
   7   1  -7 8776.32 415.789  48
   7   1  -7 8044.72 505.179  49
   7   1  -7 7841.46 578.311   1
   7  -1  -7 9231.15 617.242   1
   7   1  -7 7968.87 440.600   2
   7  -1  -7 8474.68 447.484   2
   7   1  -6 61582.3 2001.84  41
   7  -1  -6 63457.5 2010.61  40
   7   1  -6 63265.0 2016.69  42
   7   1  -6 64094.8 2027.93  48
   7   1  -6 69236.0 2226.12  49
   7   1  -6 67645.1 2347.12   1
   7  -1  -6 67470.2 2341.75   1
   7   1  -6 67242.7 2086.90   2
   7  -1  -6 66294.9 2083.28   2
   7  -1  -5 65576.2 2006.70  40
   7   1  -5 62974.7 2012.62  42
   7  -1  -5 63534.5 2302.02   1
   7   1  -5 66837.9 2322.79   1
   7   1  -5 66027.5 2211.06  49
   7   1  -4 2205.44 286.684   1
   7  -1  -4 2382.58 296.444   1
   7   1  -4 2475.65 266.476  49
   7  -1  -3 11755.1 698.126   1
   7   1  -3 11683.5 695.547   1
   7  -1  -2 1474.11 241.567   1
   7   1  -2 905.921 197.711   1
   7   1  -2 1443.83 170.484  39
   7  -1  -2 1073.45 149.738  39
   7  -1  -1 50162.9 1860.83   1
   7   1  -1 43787.4 1801.83   1
   7   1  -1 47122.5 1597.92  39
   7  -1  -1 46467.5 1597.20  39
   7  -1   0 2508.09 322.446   1
   7   1   0 2725.48 334.929   1
   7  -1   0 2803.39 246.546  39
   7   1   0 2324.17 232.295  39
   7  -1   1 114640. 3891.65   1
   7   1   1 114894. 3891.68   1
  -7   1  -1 125176. 3883.50  29
  -7  -1  -1 115121. 3842.90  29
   7  -1   1 113844. 3613.25  39
   7   1   1 117987. 3622.32  39
   7  -1   2 27044.9 1058.70  24
   7   1   2 27427.9 1062.33  24
   7  -1   2 28984.3 1381.86  38
   7   1   2 27927.0 1361.55  38
  -7   1  -2 26724.2 1284.86  29
  -7  -1  -2 30414.5 1325.70  29
   7   1   2 27834.1 1053.59  31
   7  -1   2 27707.6 1063.71  31
  -7   1  -3 7324.20 434.636  28
  -7  -1  -3 6618.07 417.444  28
   7   1   3 7214.84 425.628  31
   7  -1   3 6477.74 413.663  31
  -7   1  -3 6021.89 541.650  29
  -7  -1  -3 7974.59 611.689  29
   7  -1   3 7317.45 438.398  24
   7   1   3 7328.01 434.682  24
   7  -1   3 6110.17 402.061  33
   7  -1   3 7944.84 658.674  38
   7   1   3 6102.43 589.320  38
  -7  -1  -4 5611.32 375.978  28
  -7   1  -4 4838.09 353.778  28
  -7   1  -4 4588.81 477.788  29
  -7  -1  -4 4922.21 494.421  29
   7   1   4 4457.31 337.780  31
   7   1   4 5146.58 361.219  24
   7  -1   4 4071.25 491.965  38
   7   1   4 4359.08 509.575  38
   7   1   4 4694.55 352.717  33
   7  -1   4 4315.85 339.046  33
   7   1   5 22684.3 968.099  33
  -7  -1  -5 25436.6 992.446  28
  -7   1  -5 23003.9 961.815  28
   7   1   5 23695.5 967.494  24
   7   1   5 21358.2 918.716  31
   7  -1   5 23288.7 977.203  20
   7  -1   5 21982.0 1274.23  38
   7   1   5 21800.4 1271.82  38
   7   1   6 49067.3 1739.47  33
  -7  -1  -6 47942.3 1693.43  23
   7   1   6 48637.9 1713.71  24
  -7   1  -6 47517.9 1716.25  28
  -7  -1  -6 51080.5 1740.44  28
   7  -1   6 49369.9 1737.67  20
   7  -1   6 47136.7 2131.83  38
   7   1   6 49381.6 2164.37  38
   7   1   7 38074.8 1439.89  33
  -7  -1  -7 38588.5 1402.09  23
  -7   1  -7 39384.2 1442.47  28
  -7  -1  -7 40732.9 1457.30  28
   7  -1   7 39379.5 1438.60  20
   7  -1   7 38844.4 1839.92  38
   7   1   7 37476.0 1823.19  38
  -7   1  -8 6834.23 438.319  28
  -7  -1  -8 7507.29 450.392  28
   7   1   8 7680.40 456.984  33
  -7  -1  -8 7494.58 424.129  23
   7  -1   8 6935.88 423.118  20
  -7   1  -9 6774.28 408.078  28
  -7  -1  -9 7059.58 415.705  28
   7  -1   9 6548.10 372.045  20
   7   1   9 6623.59 368.791  20
  -7   1 -10 16.4024 53.7146  28
  -7  -1 -10 65.5864 60.0314  28
   7  -1  10 56.5776 61.7574  39
   7   1  10 19.0494 59.7252  39
   7  -1  11 8302.50 371.940  34
   7  -1  11 8055.15 362.398  36
   7  -1  11 7586.22 382.153  39
   7   1  11 7264.50 377.289  39
  -7   1 -11 7899.75 370.271  28
  -7  -1 -11 7581.70 367.055  28
  -7   1 -12 18.0037 24.7297  28
  -7  -1 -12 17.9882 23.3724  28
   7   2 -18 2503.69 140.114  51
   7   2 -18 2462.56 142.302  16
   7  -2 -18 2650.75 145.576  15
   7  -2 -17 423.886 84.6956  15
   7   2 -17 313.580 59.0535  15
   7  -2 -17 342.968 80.4460  16
   7   2 -17 375.133 76.3237  16
   7   2 -16 120.691 56.8321  19
   7  -2 -16 160.084 69.4387  14
   7   2 -16 127.649 55.4246  15
   7  -2 -16 204.174 80.4997  16
   7   2 -16 158.255 68.6482  16
   7   2 -15 2298.51 243.402  51
   7   2 -15 2607.04 235.388  19
   7   2 -15 2080.38 209.494  15
   7  -2 -15 2782.43 267.589  16
   7   2 -15 2941.40 246.428  14
   7  -2 -15 1968.79 223.583  14
   7   2 -14 5516.26 349.139  50
   7   2 -14 5891.82 385.673  15
   7  -2 -14 6411.81 438.662  16
   7   2 -14 6396.29 409.243  14
   7  -2 -14 5731.87 415.343  14
   7   2 -14 6052.23 404.372  19
   7  -2 -13 14186.6 725.774  51
   7   2 -13 13845.1 653.749  50
   7   2 -13 14009.3 708.222  19
   7   2 -13 14508.4 681.941  15
   7  -2 -13 14624.4 734.730  16
   7   2 -13 13540.7 684.701  14
   7  -2 -13 14246.5 719.251  14
   7   2 -13 13704.6 634.072  26
   7   2 -13 13749.5 715.216  27
   7   2 -12-27.3991 68.5250  27
   7   2 -12 63.9214 56.9714  26
   7  -2 -12 35.4845 47.4432   7
   7  -2 -12 28.1034 70.2861  51
   7   2 -12 27.1265 62.8120  19
   7   2 -12 25.0517 66.9806  14
   7  -2 -12 27.4034 73.2667  14
   7  -2 -12 28.0818 75.0801  16
   7   2 -12 138.530 69.0169  15
   7   2 -11 49.2391 65.8169  14
   7  -2 -11 26.8050 76.0063  14
   7   2 -11 44.5572 63.1716  15
   7  -2 -11 27.1820 62.9317  16
   7  -2 -11-19.9733 49.9472   7
   7   2 -11-26.7473 79.9450  27
   7   2 -11-22.2228 59.4094  26
   7  -2 -11 27.3783 63.3862  51
   7  -2 -11-24.8761 62.2076  50
   7  -2 -11-21.0806 48.8058  19
   7   2 -11 26.9173 80.4532  19
   7   2 -11-94.0757 166.350   1
   7   2 -10 5706.44 383.627   2
   7  -2 -10 6221.54 393.971   2
   7   2 -10 6221.50 548.854   1
   7  -2 -10 5596.21 523.549   1
   7   2 -10 5500.79 369.527  15
   7  -2 -10 6258.24 428.475  16
   7   2 -10 5766.15 395.299  14
   7  -2 -10 6065.32 420.912  14
   7   2 -10 5221.15 344.488  32
   7   2 -10 5357.92 379.421  26
   7   2 -10 5623.30 403.365  27
   7  -2 -10 5612.21 398.129  50
   7   2 -10 5843.73 337.958  47
   7  -2 -10 5640.43 412.011  51
   7  -2 -10 5431.91 370.328   7
   7   2 -10 5544.68 459.778  18
   7  -2 -10 6392.64 400.168  19
  -7  -2  10 5209.15 480.448   5
   7   2  -9 54.3536 56.8014  41
   7   2  -9 44.3402 51.3345  14
   7  -2  -9 48.1952 64.4266  14
   7  -2  -9-23.5423 58.8778  16
   7   2  -9 37.6447 43.5849  32
   7   2  -9 47.6068 59.5306  27
   7   2  -9 21.6939 50.2322  26
   7  -2  -9 256.097 90.2125  19
   7   2  -9 24.3912 72.9075  19
   7   2  -9 177.045 88.5507  18
   7   2  -9 81.8758 64.1709   2
   7  -2  -9-20.2806 60.6220   2
   7   2  -9 84.0183 105.055   1
   7  -2  -9 83.3589 96.4994   1
  -7  -2   9 37.9445 80.1988   5
   7   2  -9-15.6869 41.9444  47
   7  -2  -9 23.9657 59.9363  51
   7   2  -9-34.9732 73.9194  49
   7  -2  -8 11276.1 587.964  15
   7  -2  -8 10751.3 561.410  16
   7  -2  -8 10601.8 568.981  14
   7   2  -8 10436.2 532.053  32
   7   2  -8 11462.8 569.006  26
   7   2  -8 11298.7 582.473  19
   7   2  -8 10787.6 675.420  18
   7  -2  -8 11309.6 566.262  19
   7   2  -8 10738.2 703.517   1
   7  -2  -8 10324.3 697.314   1
   7   2  -8 11507.8 553.045   2
   7  -2  -8 11421.5 555.245   2
   7   2  -8 11287.3 527.520  41
   7   2  -8 11619.1 546.080  48
   7  -2  -8 10986.4 571.503  51
   7  -2  -8 10265.7 556.490  50
   7   2  -8 10867.5 671.655  49
   7   2  -8 10989.4 503.006  47
   7  -2  -7 1289.68 173.838  15
   7   2  -7 1198.30 152.262  42
   7   2  -7 1379.32 155.166  41
   7  -2  -7 1114.55 150.189   2
   7  -2  -7 1149.76 218.840   1
   7   2  -7 1174.63 153.810   2
   7   2  -7 1340.28 233.320   1
   7   2  -7 1695.25 247.131  18
   7   2  -7 1226.29 158.258  48
   7   2  -7 1002.25 189.977  49
   7   2  -6 40646.0 1416.53  48
   7   2  -6 43512.0 1642.92  49
   7   2  -6 40580.2 1642.20   1
   7  -2  -6 42090.9 1659.22   1
   7   2  -6 41974.0 1428.26   2
   7  -2  -6 41146.9 1423.95   2
   7   2  -6 41705.4 1415.88  42
   7   2  -5 12147.7 697.472  49
   7  -2  -5 11975.4 706.148   1
   7   2  -5 11978.7 705.460   1
   7   2  -5 11287.4 530.079  42
   7   2  -4 59472.9 2136.90  49
   7  -2  -4 60320.9 2151.77   1
   7   2  -4 56283.9 2118.31   1
   7  -2  -3 3952.32 379.658   1
   7   2  -3 3675.63 365.100   1
   7  -2  -2 6843.23 511.539   1
   7   2  -2 5605.11 466.611   1
   7   2  -2 6200.65 370.715  39
   7  -2  -2 5651.15 358.312  39
   7  -2  -1 1811.98 261.405   1
   7   2  -1 1348.86 231.123   1
   7   2  -1 1807.23 193.667  39
   7  -2  -1 1892.24 198.923  39
   7   2   0 116.325 82.1890   1
   7  -2   0 196.501 98.4769   1
   7   2   0 318.942 94.4128  39
   7  -2   0 282.914 87.7518  39
   7  -2   1 1186.33 168.340  39
   7   2   1 1045.86 159.141  39
   7  -2   1 934.493 147.345  20
   7  -2   1 1069.90 153.952  31
  -7   2  -1 1059.36 207.621  29
  -7  -2  -1 950.521 202.338  29
   7   2   1 1198.65 163.025  24
   7  -2   1 1257.24 232.920   1
   7   2   1 1036.32 216.700   1
   7  -2   2 313.611 93.0481  33
  -7   2  -2 318.760 130.757  29
  -7  -2  -2 240.577 131.577  29
   7   2   2 366.338 98.4809  32
   7  -2   2 254.387 100.553  39
   7   2   2 229.807 92.5735  39
   7  -2   2 353.281 91.3051  17
   7   2   2 222.745 139.929   1
   7  -2   2 536.750 174.534   1
   7   2   2 378.402 97.7393  24
   7   2   3 2600.00 239.175  31
  -7   2  -3 2808.83 360.030  29
  -7  -2  -3 3000.03 362.465  29
  -7   2  -3 2603.27 243.474  28
  -7  -2  -3 2411.39 236.846  28
   7   2   3 2331.96 338.074   1
   7   2   3 2487.29 245.837  24
   7  -2   3 2360.17 247.519  20
   7  -2   3 2498.45 245.259  33
  -7   2  -4 1748.23 211.903  28
  -7  -2  -4 1606.63 210.259  28
   7  -2   4 1821.81 339.887  38
   7   2   4 1611.08 313.041  38
   7  -2   4 1698.43 209.219  33
   7   2   4 2137.93 229.296  24
   7   2   4 1961.11 209.597  31
   7  -2   4 2122.03 236.583  20
  -7   2  -5 45.2375 56.5885  28
  -7  -2  -5-22.7762 64.6052  28
[truncated: 3,255,187 more chars]
